# Supplementary material for: Measures to monitor the implementation of Essential Health Benefit Packages at a national scale
Source: Npj Health Syst. 2026 Apr 29;3:27. doi: 10.1038/s44401-026-00081-4 (PMC13354221; doi:10.1038/s44401-026-00081-4)
Supplement: Supplementary file 1 — Supplementary Data [file 44401_2026_81_MOESM1_ESM.xlsx]

## Sheet: Supplementary Data 1
Supplementary Data 1: List of DCP interventions excluded from the analysis and their corresponding readiness inputs
Group	Subgroup	Intervention class	Intervention	L2	L3	L4	beds	Facility condition	HRH_1	HRH_training_1	HRH_training_2	HRH_2	Guidelines_1	Guidelines_2	Guidelines_3	Privacy_AUDITORY	procedure_available	Equip 1	Equip 2	Equip 3	Equip 4	Equip 5	Equip 6	Equip 7	Medication/supplies_1	Medication/supplies_2	Medication/supplies_3	Medication/supplies_4	Medication/supplies_5	Medication/supplies_5	Medication/supplies_6	Medication/supplies_7	Lab_1	Lab_2	cold chain AMBULANCE	no information		Notes	IA sum	IA max
Communicable diseases	Communicable disease prevention	Vaccinations	Targeted vaccinations of high risk groups	Hep A vaccination, high risk groups																																No information			NA	NA
Communicable diseases	Communicable disease prevention	Vaccinations	Targeted vaccinations of high risk groups	Hep B vaccination, high risk groups																																No information			NA	NA
Communicable diseases	Communicable disease prevention	Vaccinations	Targeted vaccinations of high risk groups	Dengue vaccine																																No information			NA	NA
Communicable diseases	Communicable disease prevention	Vaccinations	Targeted vaccinations of high risk groups	Japanese encephalitis vaccine																																No information			NA	NA
Communicable diseases	Communicable disease prevention	Vaccinations	Targeted vaccinations of high risk groups	Meningococcal meningitis vaccine																																No information			NA	NA
Communicable diseases	Communicable disease prevention	Vaccinations	Targeted vaccinations of high risk groups	Typhoid vaccine																																No information			NA	NA
Communicable diseases	Communicable disease prevention	Vaccinations	Targeted vaccinations of high risk groups	Paratyphoid vaccine																																No information			NA	NA
Communicable diseases	Communicable disease prevention	Vaccinations	Targeted vaccinations of high risk groups	Malaria vaccine (novel) for children																																No information			NA	NA
Communicable diseases	Communicable disease prevention	Vaccinations	Targeted vaccinations of high risk groups	Yellow fever																																No information			NA	NA
Communicable diseases	Communicable diseases (excluding NTDs)	HIV	HIV prevention	PrEP for population at high risk of HIV (in high prevalence settings)																							IV									No information		No Information on Prep	NA	NA
Communicable diseases	Communicable diseases (excluding NTDs)	Tuberculosis	Drug-resistant TB management	Multidrug-resistant TB	MDR TB, no HIV	Core diagnostics		infrastructure		Q109__2		T107				Privacy																				No information
Communicable diseases	Communicable diseases (excluding NTDs)	Tuberculosis	Drug-resistant TB management	Multidrug-resistant TB	MDR TB, no HIV	Treatment		infrastructure		Q109__3			Q108__3			Privacy																				No information	https://www.who.int/news-room/questions-and-answers/item/tuberculosis-multidrug-resistant-tuberculosis-(mdr-tb)	No information on DTS	1	6
Communicable diseases	Communicable diseases (excluding NTDs)	Tuberculosis	Drug-resistant TB management	Extensively drug-resistant TB	XDR TB, no HIV	Core diagnostics		infrastructure				T107				Privacy																				No information	https://www.who.int/news-room/questions-and-answers/item/tuberculosis-multidrug-resistant-tuberculosis-(mdr-tb)	No information on DTS	1	6
Communicable diseases	Communicable diseases (excluding NTDs)	Tuberculosis	Drug-resistant TB management	Extensively drug-resistant TB	XDR TB, no HIV	Treatment		infrastructure								Privacy																				No information	https://www.who.int/publications/i/item/9789240063129		NA	NA
Communicable diseases	Communicable diseases (excluding NTDs)	Tuberculosis	Drug-resistant TB management	Surgery for management of MDR| XDR-TB treatment failure																																No information	https://www.who.int/publications/i/item/9789240063129		NA	NA
Communicable diseases	Communicable diseases (excluding NTDs)	Hepatitis (viral)	Longitudinal management of hepatitis B	Screening and diagnosis of viral hepatitis																																No information			NA	NA
Communicable diseases	Communicable diseases (excluding NTDs)	Hepatitis (viral)	Longitudinal management of hepatitis C	Screening and diagnosis of viral hepatitis																																No information			NA	NA
Communicable diseases	Communicable diseases (excluding NTDs)	Hepatitis (viral)	Longitudinal management of hepatitis C	Oral antivirals for HCV																																No information		No information on diagnostics	NA	NA
Communicable diseases	Communicable diseases (excluding NTDs)	Musculoskeletal infections	Treatment of acute osteomyelitis					infrastructure																												No information			1	6
Communicable diseases	Neglected tropical diseases	Early detection and treatment of nationally important NTDs	Treatment of Chagas disease					infrastructure																												No information	https://www.who.int/health-topics/chagas-disease#tab=tab_2		NA	NA
Communicable diseases	Neglected tropical diseases	Early detection and treatment of nationally important NTDs	Treatment of Human African trypanosomiasis					infrastructure																												No information	https://www.who.int/health-topics/human-african-trypanosomiasis#tab=tab_3		NA	NA
Communicable diseases	Neglected tropical diseases	Early detection and treatment of nationally important NTDs	Treatment of Leprosy					infrastructure																												No information	https://www.who.int/news-room/fact-sheets/detail/leprosy		NA	NA
Communicable diseases	Neglected tropical diseases	Early detection and treatment of nationally important NTDs	Treatment of Leishmaniasis					infrastructure																												No information
Communicable diseases	Neglected tropical diseases	Early detection and treatment of nationally important NTDs	Treatment of Leishmaniasis	Cutaneous leishmaniasis				infrastructure																												No information	https://iris.who.int/bitstream/handle/10665/120002/EMROPUB_2013_EN_1590.pdf?sequence=1		NA	NA
Communicable diseases	Neglected tropical diseases	Early detection and treatment of nationally important NTDs	Treatment of Leishmaniasis	Visceral leishmaniasis				infrastructure																												No information	https://iris.who.int/bitstream/handle/10665/354703/9789240048294-eng.pdf?sequence=1		NA	NA
Communicable diseases	Neglected tropical diseases	Early detection and treatment of nationally important NTDs	Treatment of Echinococcosis					infrastructure										HH101A1							U102_03											No information	https://www.ncbi.nlm.nih.gov/pmc/articles/PMC6034244/ and https://www.bmj.com/content/344/bmj.e3866 https://www.who.int/health-topics/echinococcosis#tab=tab_3		1	10
Communicable diseases	Neglected tropical diseases	Early detection and treatment of nationally important NTDs	Treatment of Echinococcosis					infrastructure										HH101A25							U102_03											No information	https://www.ncbi.nlm.nih.gov/pmc/articles/PMC6034244/ and https://www.bmj.com/content/344/bmj.e3866		1	10
Communicable diseases	Neglected tropical diseases	Early detection and treatment of nationally important NTDs	Treatment of Rabies	Rabies post exposure prophylaxis				infrastructure																												No information	https://www.who.int/news-room/fact-sheets/detail/rabies#:~:text=PEP%20consists%20of%20thorough%20wound,and%20always%20seek%20PEP%20care.		NA	NA
Communicable diseases	Neglected tropical diseases	Early detection and treatment of nationally important NTDs	Treatment of Lymphatic filariasis					infrastructure																												No information	Lymphatic filariasis (who.int)	No information + no specific facility based management rather MDA
Communicable diseases	Neglected tropical diseases	Early detection and treatment of nationally important NTDs	Treatment of Trachoma	Epilation of trachomatous trichiasis				infrastructure																												No information	https://www.who.int/health-topics/trachoma#tab=tab_3 file:///C:/Users/sally/Downloads/Essential%20equipment%20list%20for%20screening%20and%20surgery%20for%20Trachomatous%20Trichiasis.pdf		NA	NA
Communicable diseases	Neglected tropical diseases	Early detection and treatment of nationally important NTDs	Treatment of Buruli ulcer					infrastructure																	U120_04											No information	https://www.who.int/health-topics/buruli-ulcer#tab=tab_3	No information on clarithromycin	1	10
Foundations of care	Integrated approach to common presentations	Approach to emergency syndromes	Fever evaluation, comprehensive					infrastructure																												No information			NA	NA
Foundations of care	Integrated approach to common presentations	Approach to emergency syndromes	Emergency care, advanced	Resuscitation with advanced life support measures				infrastructure																												No information	https://www.ncbi.nlm.nih.gov/pmc/articles/PMC6852484/ https://www.sciencedirect.com/science/article/pii/S2666520424001061
Violence and injury	Injury	Mechanical injury	Management of extremity injuries	Management of upper extremity fractures	Trauma-related amputations	Proximal humerus frcatures trauma-related amputations		infrastructure	RR118	RR117		RR120	RR116				RR114__8	BSE	T125_01	HH101A22					anaesthesia	HH101A23	IV									No information		pneumatic tourniquet, a scalpel, retractors, clamps, an oscillating bone saw or Gigli saw, bone files or rasps, suture materials, needle holders, a suction device, and depending on the surgeon's preference, a drill for myodesis (muscle attachment to bone), and appropriate drainage catheters;	4	10
Violence and injury	Injury	Mechanical injury	Management of extremity injuries	Management of upper extremity fractures	Trauma-related amputations	Radius and/or ulna fractures trauma-related amputations		infrastructure	RR118	RR117		RR120	RR116				RR114__8	BSE	T125_01	HH101A22					anaesthesia	HH101A23	IV									No information		pneumatic tourniquet, a scalpel, retractors, clamps, an oscillating bone saw or Gigli saw, bone files or rasps, suture materials, needle holders, a suction device, and depending on the surgeon's preference, a drill for myodesis (muscle attachment to bone), and appropriate drainage catheters;	4	10
Violence and injury	Injury	Mechanical injury	Management of extremity injuries	Management of lower extremity injuries	Femoral Neck Fracture			infrastructure	RR118	RR117		RR120	RR116				RR114__7	BSE	T125_01	HH101A22					anaesthesia	HH101A23	IV									No information		mainly surgical
Violence and injury	Injury	Mechanical injury	Management of extremity injuries	Management of lower extremity injuries	Femur Fracture			infrastructure	RR118	RR117		RR120	RR116				RR114__7	BSE	T125_01	HH101A22					anaesthesia	HH101A23	IV									No information		mainly surgical
Violence and injury	Injury	Mechanical injury	Management of extremity injuries	Management of lower extremity injuries	Patella Fracture			infrastructure	RR118	RR117		RR120	RR116				RR114__7	BSE	T125_01	HH101A22					anaesthesia	HH101A23	IV									No information	https://www.ncbi.nlm.nih.gov/books/NBK513330/	mainly surgical/ hinged knee brace
Violence and injury	Injury	Mechanical injury	Management of extremity injuries	Management of lower extremity injuries	Open Tibia and Fibula Shaft Fracture			infrastructure	RR118	RR117		RR120	RR116				RR114__7	BSE	T125_01	HH101A22					anaesthesia	HH101A23	IV									No information
Violence and injury	Injury	Mechanical injury	Management of extremity injuries	Management of lower extremity injuries	Bimalleolar Ankle Fracture			infrastructure	RR118	RR117		RR120	RR116				RR114__7	BSE	T125_01	HH101A22					anaesthesia	HH101A23	IV									No information			4	8
Violence and injury	Injury	Mechanical injury	Management of extremity injuries	Management of lower extremity injuries	Trauma-related amputations	Femur fractures fractures trauma-related amputations		infrastructure	RR118	RR117		RR120	RR116				RR114__8	BSE	T125_01	HH101A22					anaesthesia	HH101A23	IV									No information
Violence and injury	Injury	Mechanical injury	Management of extremity injuries	Management of lower extremity injuries	Trauma-related amputations	Tibia or fibula fractures trauma-related amputations		infrastructure	RR118	RR117		RR120	RR116				RR114__8	BSE	T125_01	HH101A22					anaesthesia	HH101A23	IV									No information
Violence and injury	Injury	Mechanical injury	Management of extremity injuries	Management of pelvic injury (including urogenital)	Pelvic fracture			infrastructure	RR118	RR117		RR120	RR116					BSE	T125_01	HH101A22					anaesthesia	HH101A23	IV									No information
Violence and injury	Injury	Mechanical injury	Elective surgical management of orthopedic injuries																																	No information
Violence and injury	Injury	Mechanical injury	Rehabilitation in orthopedics	Rehabilitation for spinal injury (including neck injury)																																No information			3	12
Violence and injury	Injury	Mechanical injury	Rehabilitation in orthopedics	Rehabilitation for extremity injury																																No information			3	12
Violence and injury	Injury	Poisoning and toxic exposures	Intoxication management	Using common cure agents for intoxication|poisoning																																No information
Noncommunicable diseases and mental health	Cancers	Breast cancer	Organized screening for breast cancer	Mammography 2-yearly for females aged 40-69																																No information
Noncommunicable diseases and mental health	Cancers	Breast cancer	Treatment of breast cancer	Confirmatory breast cancer diagnostics and staging																																No information
Noncommunicable diseases and mental health	Cancers	Breast cancer	Treatment of breast cancer	Treatment of ealy stage breast cancer: Stage I & Stage II																																No information
Noncommunicable diseases and mental health	Cancers	Breast cancer	Treatment of breast cancer	Post treatment surveillance for breast cancer																																No information
Noncommunicable diseases and mental health	Cancers	Colon cancer	Organized screening for colorectal cancer	Programs to enhance early detection of colorectal cancer																																No information
Noncommunicable diseases and mental health	Cancers	Colon cancer	Organized screening for colorectal cancer	Fecal occult blood testing yearly for persons aged 50-69																																No information
Noncommunicable diseases and mental health	Cancers	Colon cancer	Treatment of colorectal cancer	Confirmatory colorectal cancer diagnostics and staging																																No information
Noncommunicable diseases and mental health	Cancers	Colon cancer	Treatment of colorectal cancer	Treatment of early stage colorectal cancer: Stage I & Stage II																																No information
Noncommunicable diseases and mental health	Cancers	Colon cancer	Treatment of colorectal cancer	Post treatment surveillance for colorectal cancer																																No information
Noncommunicable diseases and mental health	Cancers	Childhood cancers	Treatment of non-Hodgkin lymphoma	Confirmatory cancer diagnostics and staging																																No information
Noncommunicable diseases and mental health	Cancers	Childhood cancers	Treatment of non-Hodgkin lymphoma	Treatment of ealy stage cancer: Stage I & Stage II																																No information
Noncommunicable diseases and mental health	Cancers	Childhood cancers	Treatment of non-Hodgkin lymphoma	Post treatment cancer surveillance																																No information
Noncommunicable diseases and mental health	Cancers	Childhood cancers	Treatment of Hodgkin lymphoma	Confirmatory cancer diagnostics and staging																																No information
Noncommunicable diseases and mental health	Cancers	Childhood cancers	Treatment of Hodgkin lymphoma	Treatment of ealy stage cancer: Stage I & Stage II																																No information
Noncommunicable diseases and mental health	Cancers	Childhood cancers	Treatment of Hodgkin lymphoma	Post treatment cancer surveillance																																No information
Noncommunicable diseases and mental health	Cancers	Childhood cancers	Treatment of acute lymphoblastic leukemia	Programs to enhance early detection of ALL																																No information
Noncommunicable diseases and mental health	Cancers	Childhood cancers	Treatment of acute lymphoblastic leukemia	Confirmatory cancer diagnostics and staging																																No information
Noncommunicable diseases and mental health	Cancers	Childhood cancers	Treatment of acute lymphoblastic leukemia	Treatment of ealy stage cancer: Stage I & Stage II																																No information
Noncommunicable diseases and mental health	Cancers	Childhood cancers	Treatment of acute lymphoblastic leukemia	Post treatment cancer surveillance																																No information
Noncommunicable diseases and mental health	Cancers	Childhood cancers	Treatment of Wilms tumor	Confirmatory cancer diagnostics and staging																																No information
Noncommunicable diseases and mental health	Cancers	Childhood cancers	Treatment of Wilms tumor	Treatment of ealy stage cancer: Stage I & Stage II																																No information
Noncommunicable diseases and mental health	Cancers	Childhood cancers	Treatment of Wilms tumor	Post treatment cancer surveillance																																No information
Noncommunicable diseases and mental health	Cancers	Childhood cancers	Treatment of Retinoblastoma	Confirmatory cancer diagnostics and staging																																No information
Noncommunicable diseases and mental health	Cancers	Childhood cancers	Treatment of Retinoblastoma	Treatment of ealy stage cancer: Stage I & Stage II																																No information
Noncommunicable diseases and mental health	Cancers	Childhood cancers	Treatment of Retinoblastoma	Post treatment cancer surveillance																																No information
Noncommunicable diseases and mental health	Cancers	Oral cancer	Treatment of oral cancer	Confirmatory cancer diagnostics and staging																																No information
Noncommunicable diseases and mental health	Cancers	Oral cancer	Treatment of oral cancer	Treatment of ealy stage cancer: Stage I & Stage II																																No information
Noncommunicable diseases and mental health	Cancers	Oral cancer	Treatment of oral cancer	Post treatment cancer surveillance																																No information
Noncommunicable diseases and mental health	Cardiovascular diseases	Ischemic heart disease	Management of acute ischemic heart disease	IHD optimal: Percutaneous coronary intervention for acute myocardial infarction					RR101																											No Information
Noncommunicable diseases and mental health	Cardiovascular diseases	Ischemic heart disease	Rehabilitation for ischemic heart disease	Exercise based cardiac rehabilitation																																no information
Noncommunicable diseases and mental health	Cardiovascular diseases	Rheumatic heart disease	Rheumatic heart disease, cardiac surgery	Rheumatic heart disease, cardiac surgery																																No Information
Noncommunicable diseases and mental health	Cardiovascular diseases	Peripheral vascular disease	Heparin-revascularization treatment of acute limb ischemia	Heparin-revascularization treatment of acute limb ischemia					RR101																											No Information
Noncommunicable diseases and mental health	Cardiovascular diseases	Peripheral vascular disease	Amputation due to acute limb ischemia (last resort)	Amputation due to acute limb ischemia (last resort)					RR101																											No Information
Noncommunicable diseases and mental health	Cardiovascular diseases	Cerebrovascular disease	Rehabilitation of stroke	Rehabilitation of stroke																																No information
Noncommunicable diseases and mental health	Chronic respiratory diseases	Vaccines and CRD	Influenza and pneumococcal vaccine for people with chronic respiratory disease																																	No information
Noncommunicable diseases and mental health	Chronic respiratory diseases	Asthma	Treatment of acute exacerbation of asthma	Treatment of acute severe exacerbation of asthma	Ventilator|BiPAP																															No information
Noncommunicable diseases and mental health	Chronic respiratory diseases	Chronic obstructive pulmonary disease	Treatment of acute exacerbation of COPD	Management of acute severe exacerbation of COPD	Ventilator|CPAP|BiPAP																															No information
Noncommunicable diseases and mental health	Chronic respiratory diseases	Chronic obstructive pulmonary disease	Rehabilitation for COPD	Exercise-based pulmonary rehabilitation of COPD																																No information
Noncommunicable diseases and mental health	Digestive diseases	Oral diseases and conditions	Dental care	Treatment of caries																																No information
Noncommunicable diseases and mental health	Digestive diseases	Oral diseases and conditions	Dental care	Dental extraction																																No information
Noncommunicable diseases and mental health	Digestive diseases	Oral diseases and conditions	Dental care	Drainage of dental abscess																																No information
Noncommunicable diseases and mental health	Endocrine, metabolic, and autoimmune disorders	Diabetes mellitus	Longitudinal management of diabetes mellitus type 1	Neuropathy screening and preventive foot care																																No information		No information even for clinical assessment e.g. staff , guidelines etc.
Noncommunicable diseases and mental health	Endocrine, metabolic, and autoimmune disorders	Diabetes mellitus	Longitudinal management of diabetes mellitus type 2	Neuropathy screening and preventive foot care																																No information		No information even for clinical assessment e.g. staff , guidelines etc.
Noncommunicable diseases and mental health	Endocrine, metabolic, and autoimmune disorders	Systemic autoimmune and other inflammatory disorders	Combination therapy for moderate to severe rheumatoid arthritis	Basic management of rheumatoid arthritis	Diagnostics (lab, x-ray)																															No information
Noncommunicable diseases and mental health	Endocrine, metabolic, and autoimmune disorders	Systemic autoimmune and other inflammatory disorders	Combination therapy for moderate to severe rheumatoid arthritis	Basic management of rheumatoid arthritis	Initial- and bridging low-dose steroids, folic acid supplementation																															No information
Noncommunicable diseases and mental health	Endocrine, metabolic, and autoimmune disorders	Systemic autoimmune and other inflammatory disorders	Combination therapy for moderate to severe rheumatoid arthritis	Basic management of rheumatoid arthritis	DMARD: Methotrexate																															No information
Noncommunicable diseases and mental health	Endocrine, metabolic, and autoimmune disorders	Systemic autoimmune and other inflammatory disorders	Combination therapy for moderate to severe rheumatoid arthritis	Basic management of rheumatoid arthritis	Intraarticular injections																															No information
Noncommunicable diseases and mental health	Endocrine, metabolic, and autoimmune disorders	Systemic autoimmune and other inflammatory disorders	Combination therapy for moderate to severe rheumatoid arthritis	Basic management of rheumatoid arthritis	Guided specific exercises, 2 sessions, to encourage regular exercise and daily physical activity																															No information
Noncommunicable diseases and mental health	Endocrine, metabolic, and autoimmune disorders	Systemic autoimmune and other inflammatory disorders	Combination therapy for moderate to severe rheumatoid arthritis	Basic management of rheumatoid arthritis	Corrective surgery for severe deformity																															No information
Noncommunicable diseases and mental health	Endocrine, metabolic, and autoimmune disorders	Osteoporosis	Prevention of osteoporosis	Primary prevention of osteoporosis in high-risk individuals (physical activity, calcium and vitamin D supplementation)																																No information
Noncommunicable diseases and mental health	Endocrine, metabolic, and autoimmune disorders	Osteoporosis	Prevention of osteoporosis	Secondary prevention of osteoporosis (calcium and vitamin D supplementation)																																No information
Noncommunicable diseases and mental health	Genitourinary disorders	Noninfectious disorders of female genital tract	Management of obstetric fisutla	Minor fistula surgery																																No information
Noncommunicable diseases and mental health	Genitourinary disorders	Noninfectious disorders of female genital tract	Management of obstetric fisutla	Moderate fistula surgery																																No information
Noncommunicable diseases and mental health	Genitourinary disorders	Noninfectious disorders of female genital tract	Management of obstetric fisutla	Major fistula surgery																																No information
Noncommunicable diseases and mental health	Genitourinary disorders	Disorders of the urinary system	Management of urinary retention or obstruction	Urinary catheterization |suprapubic cystostomy																																No information
Noncommunicable diseases and mental health	Genitourinary disorders	Disorders of the urinary system	Management of chronic kidney disease	Screening and management of chronic kidney disease, stage 2-4																																No information
Noncommunicable diseases and mental health	Genitourinary disorders	Disorders of the urinary system	Management of chronic kidney disease	Management of end stagfe renal disease	End stage kidney failure, medical management																															No information
Noncommunicable diseases and mental health	Genitourinary disorders	Disorders of the urinary system	Management of chronic kidney disease	Management of end stagfe renal disease	End stage kidney failure, peritoneal dialysis																															No information
Noncommunicable diseases and mental health	Genitourinary disorders	Disorders of the urinary system	Management of chronic kidney disease	Management of end stagfe renal disease	End stage kidney failure, hemodialysis																															No information
Noncommunicable diseases and mental health	Genitourinary disorders	Disorders of the urinary system	Management of chronic kidney disease	Management of end stagfe renal disease	End stage kidney failure, renal transplantation																															No information
Noncommunicable diseases and mental health	Mental disorders	Anxiety disorders (including PTSD)	Management of anxiety disorders	Basic psychosocial treatment for anxiety disorders (mild cases)																																No information
Noncommunicable diseases and mental health	Mental disorders	Anxiety disorders (including PTSD)	Management of PTSD	Basic psychosocial treatment, advice, and follow-up for PTSD																																No information
Noncommunicable diseases and mental health	Mental disorders	Depression	Management of depression	Basic psychosocial treatment for mild depression																																No information
Noncommunicable diseases and mental health	Mental disorders	Depression	Management of depression	Psychosocial care for severe peri-natal depression																																No information
Noncommunicable diseases and mental health	Mental disorders	Behavioural disorders	Management of attention disorders	Psychosocial support and CAS medication																																No information
Noncommunicable diseases and mental health	Mental disorders	Self-harm and suicide	Management of suicide and self harm	Risk stratification, linkage to care and intoxication management																																No information
Noncommunicable diseases and mental health	Neurologic disorders	Acute convulsive seizures and epilepsy	Management of convulsive seizures and epilepsy	Basic management of epilepsy	Diagnosis of epilepsy																															No information
Noncommunicable diseases and mental health	Neurologic disorders	Headache disorders	Management of migraine	Basic management of migraine	Diagnosis of migraine																															No information
Noncommunicable diseases and mental health	Neurologic disorders	Headache disorders	Management of migraine	Basic management of migraine	Nonpharmacologic management of migraine																															No information
Noncommunicable diseases and mental health	Neurologic disorders	Headache disorders	Management of migraine	Management of non-responders with migraine	Second-line drugs for acute pain (triptanes)																															No information
Noncommunicable diseases and mental health	Neurologic disorders	Neurodegenerative disorders	Management of dementia	Basic management of dementia	Diagnosis of dementia																															No Information
Noncommunicable diseases and mental health	Neurologic disorders	Neurodegenerative disorders	Management of dementia	Basic management of dementia	Follow-up in primary care																															No Information
Noncommunicable diseases and mental health	Neurologic disorders	Neurodegenerative disorders	Management of dementia	Basic management of dementia	Supporting dementia caregivers																															No Information
Noncommunicable diseases and mental health	Neurologic disorders	Neurodegenerative disorders	Management of dementia	Cholinesterase inhibitors for dementia																																No Information
Noncommunicable diseases and mental health	Neurologic disorders	Neurodegenerative disorders	Management of Parkinson's disease		Diagnosis of Parkinson's disease																															No Information
Noncommunicable diseases and mental health	Neurologic disorders	Neurodegenerative disorders	Management of Parkinson's disease		Levodopa																															No Information
Noncommunicable diseases and mental health	Neurologic disorders	Neurodegenerative disorders	Management of Parkinson's disease		Basic physical therapy																															No information
Noncommunicable diseases and mental health	Neurologic disorders	Hydrocephalus	Management of hydrocephalus	Insertion of shunt for hydrocephalus (congenital)																																No information
Noncommunicable diseases and mental health	Substance use disorders	Alcohol use disorders	Screening and brief intervention for AUD																																	No information
Noncommunicable diseases and mental health	Substance use disorders	Management of drug use disorders	Drug use disorders, opportunistic screening and brief intervention																																	No information
Noncommunicable diseases and mental health	Substance use disorders	Management of drug use disorders	Opioid Agonist Treatment (OAT) and psychosocial support																																	No information
Noncommunicable diseases and mental health	Substance use disorders	Tobacco use disorders	Tobacco cessation counseling (including nicotine agonist treatment)																																	No information
Noncommunicable diseases and mental health	Sense organ diseases	Eye conditions and vision impairment	Glasses for vision problems	Vision prescreening adults																																No information
Noncommunicable diseases and mental health	Sense organ diseases	Eye conditions and vision impairment	Glasses for vision problems	Provision of glasses for adults																																No information
Noncommunicable diseases and mental health	Sense organ diseases	Eye conditions and vision impairment	Management of cataract	Cataract extraction and insertion of intraocular lens																																No information
Noncommunicable diseases and mental health	Sense organ diseases	Eye conditions and vision impairment	Retinopathy screening and photocoagulation*	Retinopathy screening																																No information
Noncommunicable diseases and mental health	Sense organ diseases	Eye conditions and vision impairment	Retinopathy screening and photocoagulation*	Retinopathy telemedicine follow-up																																No information
Noncommunicable diseases and mental health	Sense organ diseases	Eye conditions and vision impairment	Retinopathy screening and photocoagulation*	Laser photocoagulation																																No information
Noncommunicable diseases and mental health	Sense organ diseases	Ear diseases and hearing impairment	Screening and diagnosis of Hearing impairment	Targeted otoacoustic emissions testing of children																																No information
Growth, development and aging	Congenital anomalies	Screening and treatment of congenital genetic disorders	Identification of specific single-gene disorders and counselling																																	No Information
Growth, development and aging	Congenital anomalies	Screening and treatment of congenital genetic disorders	Universal newborn screening and management of congenital endocrine or metabolic disorders	Congenital hypothyroidism, screening				infrastructure																												No Information
Growth, development and aging	Congenital anomalies	Screening and treatment of congenital genetic disorders	Universal newborn screening and management of congenital endocrine or metabolic disorders	Congenital hypothyroidism, management				infrastructure																												No Information
Growth, development and aging	Congenital anomalies	Screening and treatment of congenital genetic disorders	Sickle cell screening and management	Newborn screening				infrastructure																												No Information		hemoglobin electrophoresis/ is microscsopy enough?
Growth, development and aging	Neonatal, infant, child and adolescent growth and development	Healthy growth and development in childhood and adolescence	Early childhood development rehabilitation																																	No Information
Growth, development and aging	Nutrition, physical activity and sleep	Child nutrition	Daily iron supplementation for children 6 to 23 months																																	No information
Reproductive and sexual health	Sexual health and family planning	Infertility	Management of infertility																																	No information
Reproductive and sexual health	Pregnancy and birth	Antenatal emergencies	Treatment of ectopic pregnancy	Expectant management for ectopic pregnancy																																No information
Reproductive and sexual health	Pregnancy and birth	Antenatal emergencies	Treatment of ectopic pregnancy	Methotrexate for ectopic pregnancy																																No information
Growth, development and aging	Pregnancy and birth	Follow-up care of pregnant women	Antenatal care	Calcium supplementation to pregnant women				infrastructure																												No information
Reproductive and sexual health	Pregnancy and birth	Follow-up care of pregnant women	Antenatal care	Treatment of growth restricted fetuses and fetal anomalies				infrastructure		K104__1			ANC_G			Privacy		T125_02																		No information	Diagnosis and Management of Fetal Growth Restriction - PMC (nih.gov)		2	4
Reproductive and sexual health	Pregnancy and birth	Neonatal care	Early care for newborn	Kangaroo Mother Care (KMC)																																No information

## Sheet: Supplementary Data  2
Supplementary Data 2: Input-adjusted convergence sensitivity analysis at different Euclidean distances - PHC
Service_id	Group	Subgroup	Intervention.class		Intervention	L2	L3	L4	population_covered_5km	population_covered_8KM		Facilaity level
COM_1	Communicable diseases	Vaccinations	Vaccinations		Routine childhood immunization	Pentavalent vaccine (DPT-HepB-Hib)			0.515885	0.765961		HC+
COM_10	Communicable diseases	Communicable diseases -ATM	Tuberculosis		Drug-susceptibleTB management	Management of drug susceptible pulmonary TB		Core diagnostics and First-line treatment	0.229882	0.353918		HC+
COM_11	Communicable diseases	Communicable diseases -ATM	Tuberculosis		Drug-susceptibleTB management	Management of drug susceptible extrapulmonary TB	Extrapulmonary TB, no HIV	Core diagnostics and First-line treatment	0.209702	0.320919		HC+
COM_12	Communicable diseases	Communicable diseases -ATM	Malaria		Malaria prevention	Intermittent malaria prevention in infancy			0.599454	0.847404		HC+
COM_13	Communicable diseases	Communicable diseases -ATM	Malaria		Malaria prevention	Intermittent malaria prevention during pregnancy			0.328688	0.553134		HC+
COM_14	Communicable diseases	Communicable diseases -ATM	Malaria		Management of malaria	Treatment of uncomplicated malaria	RDT or Microscopy and medication		0.579162	0.82944		HC+
COM_15	Communicable diseases	Communicable diseases-measles, enteric and respiratory	Hepatitis (viral)		Supportive care for acute hepatitis A	Management of acute hepatitis A in children			0.437487	0.668805		HC+
COM_16	Communicable diseases	Communicable diseases-measles, enteric and respiratory	Hepatitis (viral)		Supportive care for acute hepatitis A	Management of acute hepatitis A in adults			0.57116	0.823314		HC+
COM_17	Communicable diseases	Communicable diseases-measles, enteric and respiratory	Lower respiratory infections (excluding TB)		Treatment of acute lower respiratory infections, children	Pneumonia, oral antibiotics			0.35658	0.560253		HC+
COM_18	Communicable diseases	Communicable diseases-measles, enteric and respiratory	Lower respiratory infections (excluding TB)		Treatment of acute lower respiratory infections, children	Pneumonia (severe), IV antibiotics			0.395509	0.619502		HC+
COM_19	Communicable diseases	Communicable diseases-measles, enteric and respiratory	Lower respiratory infections (excluding TB)		Treatment of acute lower respiratory infections, adults	Pneumonia, oral antibiotics Adults			0.595135	0.846433		HC+
COM_2	Communicable diseases	Vaccinations	Vaccinations		Routine childhood immunization	BCG vaccine			0.511722	0.761593		HC+
COM_20	Communicable diseases	Communicable diseases-measles, enteric and respiratory	Lower respiratory infections (excluding TB)		Treatment of acute lower respiratory infections, adults	Pneumonia (severe), IV antibiotics adults			0.13766	0.222663		HC+
COM_21	Communicable diseases	Communicable diseases-measles, enteric and respiratory	Enteric infections		Treatment of diarrheal diseases	Treatment of acute diarrhea in adults			0.518293	0.775483		HC+
COM_22	Communicable diseases	Communicable diseases-measles, enteric and respiratory	Enteric infections		Treatment of diarrheal diseases	Treatment of acute diarrhea in children	non severe		0.28279	0.456261		HC+
COM_23	Communicable diseases	Communicable diseases-measles, enteric and respiratory	Enteric infections		Treatment of diarrheal diseases	Treatment of acute diarrhea in children	severe		0.232641	0.387703		HC+
COM_24	Communicable diseases	Communicable diseases-measles, enteric and respiratory	Enteric infections		Treatment of typhoid and paratyphoid	Treatment of typhoid and paratyphoid in children			0.302622	0.494636		HC+
COM_25	Communicable diseases	Communicable diseases-measles, enteric and respiratory	Enteric infections		Treatment of typhoid and paratyphoid	Treatment of typhoid and paratyphoid in adults			0.339127	0.558612		HC+
COM_26	Communicable diseases	Communicable diseases -STI	Sexually transmited and reproductive tract infections		Treatment of syphilis				0.413673	0.663594		HC+
COM_27	Communicable diseases	Communicable diseases -STI	Sexually transmited and reproductive tract infections		Treatment of gonorrhea				0.451295	0.685269		HC+
COM_28	Communicable diseases	Communicable diseases -STI	Sexually transmited and reproductive tract infections		Treatment of chlamydia				0.458054	0.704969		HC+
COM_29	Communicable diseases	Communicable diseases -STI	Sexually transmited and reproductive tract infections		Treatment of trichomoniasis				0.539383	0.79077		HC+
COM_3	Communicable diseases	Vaccinations	Vaccinations		Routine childhood immunization	MMR vaccine			0.509434	0.757897		HC+
COM_30	Communicable diseases	Communicable diseases -STI	Sexually transmited and reproductive tract infections		Treatment of urinary tract infection				0.0950292	0.180376		HC+
COM_31	Communicable diseases	Communicable diseases-measles, enteric and respiratory	Ear, nose, and throat (ENT) infections		Treatment of ear infections and complications	Treatment of upper respiratory tract infectionsï¿½ and ear infections and complications			0.226278	0.353469		HC+
COM_32	Communicable diseases	Communicable diseases-measles, enteric and respiratory	Measles		Treatment of measles: including Vitamin A to children 6 to 59 months				0.299895	0.480106		HC+
COM_4	Communicable diseases	Vaccinations	Vaccinations		Routine childhood immunization	Polio vaccine (Oral|IPV)			0.505984	0.758321		HC+
COM_5	Communicable diseases	Vaccinations	Vaccinations		Routine childhood immunization	Pneumococcal vaccine			0.510092	0.760707		HC+
COM_6	Communicable diseases	Vaccinations	Vaccinations		Routine childhood immunization	Rotavirus vaccine			0.511132	0.763335		HC+
COM_7	Communicable diseases	Communicable diseases -ATM	HIV		Management of HIV	HIV treatment, ART first-line (no TB)			0.531359	0.786254		HC+
COM_8	Communicable diseases	Communicable diseases -ATM	HIV		HIV prevention	Voluntary medical male circumcision service in settings with high prevalence of HIV			0.160568	0.26733		HC+
COM_9	Communicable diseases	Communicable diseases -ATM	Tuberculosis		Prevention of tuberculosis	TB preventive therapyï¿½(Isoniazide) for high risk people (e.g. PLHIV)			0.351924	0.547044		HC+
FOU_33	Foundations of care	Integrated approach to common presentations	Approach to emergency syndromes		Fever evaluation, basic				0.19189	0.297282		HC+
FOU_34	Foundations of care	Integrated approach to common presentations	Approach to emergency syndromes		Prehospital triage and stablization, with referral				0.549186	0.794349		HC+
FOU_35	Foundations of care	Common presentations and minor injuries	End-of-life		Palliative care	basic analgesics and antipyretics			0.600349	0.848852		HC+
FOU_36	Foundations of care	Common presentations and minor injuries	End-of-life		Palliative care	Pain management			0.13767	0.232146		HC+
GRO_49	Growth, development and aging	Malnutrition	Severe malnutrition		Treatment of acute malnutrition				0.331492	0.542645		HC+
NON_41	Noncommunicable diseases and mental health	Cardiovascular diseases	Rheumatic heart disease		Prevention of rheumatic heart disease	Treatment of acute pharyngitis in children			0.110451	0.181302		HC+
NON_42	Noncommunicable diseases and mental health	CRD	Asthma		Longitudinal management of asthma	Inhalators, steroids, theophylline			0.114679	0.189958		HC+
NON_43	Noncommunicable diseases and mental health	CRD	Chronic obstructive pulmonary disease		Longitudinal management of COPD	Inhalators|anticholinerg agent|Smoking cessation			0.103367	0.166479		HC+
NON_44	Noncommunicable diseases and mental health	Diabetes mellitus	Diabetes mellitus		Longitudinal management of diabetes mellitus type 1	Diabetes opportunistic screening			0.390968	0.593456		HC+
NON_45	Noncommunicable diseases and mental health	Diabetes mellitus	Diabetes mellitus		Longitudinal management of diabetes mellitus type 1	tests and Insulin			0.205762	0.318339		HC+
NON_46	Noncommunicable diseases and mental health	Diabetes mellitus	Diabetes mellitus		Longitudinal management of diabetes mellitus type 2	Diabetes opportunistic screening			0.390968	0.593456		HC+
NON_47	Noncommunicable diseases and mental health	Diabetes mellitus	Diabetes mellitus		Longitudinal management of diabetes mellitus type 2	Antidiabetic drugs and insulin			0.252451	0.407335		HC+
NON_48	Noncommunicable diseases and mental health	Mental and Neurologic disorders	Headache disorders		Management of migraine	Basic management of migraine	First-line drugs for acute pain (ASA, NSAID)		0.506584	0.749264		HC+
REP_50	Reproductive and sexual health	RH and birth	Contraception and family planning		Family planning	at least two methods available			0.441542	0.682589		HC+
REP_51	Reproductive and sexual health	RH and birth	Follow-up care of pregnant women		Antenatal care	Uneventful pregnancy			0.082407	0.141096		HC+
REP_52	Reproductive and sexual health	RH and birth	Follow-up care of pregnant women		Antenatal care	Prevention of mother to child HIV transmission (PMTCT, option B+) and syphilis			0.490414	0.734731		HC+
REP_53	Reproductive and sexual health	RH and birth	Labour and childbirth care		Safe delivery and management of labour complications	Safe delivery	Facilitation of normal labor		0.127337	0.22923		HC+
REP_54	Reproductive and sexual health	RH and birth	Labour and childbirth care		Safe delivery and management of labour complications	Safe delivery	Assisted vaginal delivery (vacuum, forceps)		0.235124	0.422114		HC+
REP_55	Reproductive and sexual health	RH and birth	Labour and childbirth care		Safe delivery and management of labour complications	Safe delivery	Basic neonatal resuscitation (with bag and mask)		0.146974	0.243604		HC+
REP_56	Reproductive and sexual health	RH and birth	Labour and childbirth care		Safe delivery and management of labour complications	Management of maternal sepsis			0.116309	0.19306		HC+
REP_57	Reproductive and sexual health	RH and birth	Labour and childbirth care		Routine care for postpartum women	Counselling on family planning and contraception			0.332563	0.559416		HC+
REP_58	Reproductive and sexual health	RH and birth	Labour and childbirth care		Routine care for postpartum women	Treatment of lactational mastitisï¿½			0.129841	0.236583		HC+
REP_59	Reproductive and sexual health	RH and birth	Neonatal care		Early care for newborn	Treatment of local infections (eye, skin)			0.528591	0.758797		HC+
REP_60	Reproductive and sexual health	RH and birth	Neonatal care		Early care for newborn	Hygienic cord care (chlorhexidine and tetracycline ointment)			0.359743	0.565752		HC+
VIO_37	Violence and injury	Common presentations and minor injuries	Mechanical injury		Management of wounds (excluding burns)	Drainage of superficial abscess			0.187465	0.306922		HC+
VIO_38	Violence and injury	Common presentations and minor injuries	Mechanical injury		Management of wounds (excluding burns)	Suturing laceration			0.177441	0.290185		HC+
VIO_39	Violence and injury	Injury	Mechanical injury		Management of extremity injuries	Management of upper extremity fractures	Assessment, pain care and referral		0.12586	0.214689		HC+
VIO_40	Violence and injury	Injury	Mechanical injury		Management of extremity injuries	Management of lower extremity injuries	assessment, pain care and referral		0.12586	0.214689		HC+
COM_1	Communicable diseases	Communicable diseases -ATM	HIV		Management of HIV	Management of opportunistic infections associated with HIV|AIDS		NA	0.07	0.11	0.13	RCH+
COM_2	Communicable diseases	Communicable diseases -ATM	Malaria		Management of malaria	Comprehensive treatment of severe malaria	Treatment of severe malaria 0-14yrs	NA	0.18	0.27	0.34	RCH+
COM_3	Communicable diseases	Communicable diseases -ATM	Malaria		Management of malaria	Comprehensive treatment of severe malaria	Treatment of severe malaria 15-99yrs	NA	0.2	0.32	0.39	RCH+
COM_4	Communicable diseases	Communicable diseases -STI	Sexually transmited and reproductive tract infections		Treatment of PID (Pelvic Inflammatory Disease)	Treatment of PID (Pelvic Inflammatory Disease)		NA	0.2	0.32	0.4	RCH+
COM_5	Communicable diseases	Communicable diseases-measles, enteric and respiratory	Lower respiratory infections (excluding TB)		Treatment of acute lower respiratory infections, children	Pneumonia (severe), IV antibiotics		NA	0.19	0.31	0.38	RCH+
COM_6	Communicable diseases	Communicable diseases-measles, enteric and respiratory	Lower respiratory infections (excluding TB)		Treatment of acute lower respiratory infections, adults	Pneumonia (severe), IV antibiotics adults		NA	0.14	0.22	0.27	RCH+
FOU_10	Foundations of care	Common presentations and minor injuries	End-of-life		Palliative care	IV morphine		NA	0.08	0.17	0.21	RCH+
FOU_11	Foundations of care	Common presentations and minor injuries	End-of-life		Palliative care	Other palliative needs		NA	0	0.01	0.01	RCH+
FOU_7	Foundations of care	Common presentations and minor injuries	Approach to emergency syndromes		Initial management of sepsis	Initial management of sepsis		NA	0.15	0.24	0.29	RCH+
FOU_9	Foundations of care	Common presentations and minor injuries	Approach to emergency syndromes		Emergency care, advanced	Resuscitation with advanced life support measures		NA	0.1	0.16	0.2	RCH+
GRO_12	Growth, development and aging	Malnutrition	Severe malnutrition		Treatment of severe acute malnutrition	Treatment of severe acute malnutrition		NA	0.09	0.15	0.19	RCH+
NON_15	Noncommunicable diseases and mental health	Cardiovascular diseases	Cardiovascular risks		Primary prevention with absolute CVD risk	CVD targeted screening at facility & Primary CVD prevention optimal - absolute CVD risk > 10% (antihypertensives, statins)		NA	0.06	0.1	0.13	RCH+
NON_16	Noncommunicable diseases and mental health	Cardiovascular diseases	Ischemic heart disease		Management of acute ischemic heart disease	IHD basic: Aspirin for all cases of high-risk chest pain		NA	0.2	0.33	0.41	RCH+
NON_17	Noncommunicable diseases and mental health	Cardiovascular diseases	Cardiovascular risks		Secondary prevention of ischemic heart disease	aspirin, beta blockers, ACE inhibitors, ARB, statins		NA	0.05	0.09	0.12	RCH+
NON_18	Noncommunicable diseases and mental health	Cardiovascular diseases	Heart failure		Longitudinal management of heart failure	Management of chronic heart failure with diuretics, beta-blockers, ACE inhibitors, and mineralocorticoid antagonists		NA	0.05	0.09	0.11	RCH+
NON_19	Noncommunicable diseases and mental health	Cardiovascular diseases	Rheumatic heart disease		Prevention of rheumatic heart disease	RHD secondary prevention		NA	0.18	0.3	0.37	RCH+
NON_20	Noncommunicable diseases and mental health	Cardiovascular diseases	Peripheral vascular disease		Secondary prevention of peripheral vascular disease (aspirin, beta blockers, ACE inhibitors, ARB, statins)	Secondary prevention of peripheral vascular disease (aspirin, beta blockers, ACE inhibitors, ARB, statins)		NA	0.05	0.09	0.12	RCH+
NON_21	Noncommunicable diseases and mental health	Cardiovascular diseases	Cerebrovascular disease		Secondary prevention of stroke	Secondary prevention of ischemic | hemorrhagic stroke stroke (aspirin, beta blockers, ACE inhibitors, ARB, statins)		NA	0.05	0.09	0.12	RCH+
NON_22	Noncommunicable diseases and mental health	CRD	Asthma		Treatment of acute exacerbation of asthma	Treatment of acute exacerbation of asthma (Severe)	stabilization and referral of severe cases	NA	0.14	0.23	0.28	RCH+
NON_23	Noncommunicable diseases and mental health	CRD	Asthma		Treatment of acute exacerbation of asthma	Treatment of acute exacerbation of asthma (Moderate)	Steroids|inhalators|antibiotics|oxygen	NA	0.05	0.09	0.1	RCH+
NON_24	Noncommunicable diseases and mental health	CRD	Chronic obstructive pulmonary disease		Treatment of acute exacerbation of COPD	Treatment of acute exacerbation of COPD (Severe)	stabilization and referral of severe cases	NA	0.14	0.23	0.28	RCH+
NON_25	Noncommunicable diseases and mental health	CRD	Chronic obstructive pulmonary disease		Treatment of acute exacerbation of COPD	Management of acute exacerbation of COPD (Moderate)	Steroids|inhalators|antibiotics|oxygen	NA	0.05	0.09	0.1	RCH+
NON_26	Noncommunicable diseases and mental health	Diabetes mellitus	Diabetes mellitus		Treatment of acute hypoglycaemia	Treatment of acute hypoglycaemia		NA	0.2	0.32	0.39	RCH+
NON_27	Noncommunicable diseases and mental health	Diabetes mellitus	Diabetes mellitus		Treatment of acute hyperglycaemia	Treatment of acute hyperglycaemia		NA	0.2	0.31	0.37	RCH+
NON_28	Noncommunicable diseases and mental health	Mental and Neurologic disorders	Anxiety disorders (including PTSD)		Management of anxiety disorders	Management of anxiety disorders		NA	0.16	0.25	0.3	RCH+
NON_29	Noncommunicable diseases and mental health	Mental and Neurologic disorders	Depression		Management of depression	Management of depression		NA	0.17	0.27	0.33	RCH+
NON_30	Noncommunicable diseases and mental health	Mental and Neurologic disorders	Psychotic disorders		Management of psychotic disorders	Management of psychotic disorders		NA	0.18	0.28	0.34	RCH+
NON_31	Noncommunicable diseases and mental health	Mental and Neurologic disorders	Bipolar disorders		Bipolar disorders	Bipolar disorders		NA	0.16	0.25	0.3	RCH+
NON_32	Noncommunicable diseases and mental health	Mental and Neurologic disorders	Acute convulsive seizures and epilepsy		Management of convulsive seizures and epilepsy	Basic management of epilepsy	Treatment of acute seizures	NA	0.18	0.29	0.35	RCH+
NON_33	Noncommunicable diseases and mental health	Mental and Neurologic disorders	Acute convulsive seizures and epilepsy		Management of convulsive seizures and epilepsy	Basic management of epilepsy	Long-term management of epilepsy with phenobarbital or carbamazepine	NA	0.17	0.28	0.34	RCH+
NON_34	Noncommunicable diseases and mental health	Mental and Neurologic disorders	Headache disorders		Management of migraine	Management of non-responders with migraine	Pharmacologic prophylaxis	NA	0.17	0.27	0.32	RCH+
REP_35	Reproductive and sexual health	RH and birth	Female genital mutilation (FGM)		Management of FGM	Management of FGM		NA	0.11	0.18	0.21	RCH+
REP_36	Reproductive and sexual health	RH and birth	Follow-up care of pregnant women		Antenatal care	Management of hyperglycemia in pregnancy		NA	0.16	0.27	0.34	RCH+
REP_37	Reproductive and sexual health	RH and birth	Follow-up care of pregnant women		Antenatal care	Detection of growth restricted fetuses and fetal anomalies		NA	0.1	0.21	0.27	RCH+
REP_38	Reproductive and sexual health	RH and birth	Follow-up care of pregnant women		Antenatal care	Management of pregnancy-related hypertension		NA	0.14	0.25	0.31	RCH+
REP_39	Reproductive and sexual health	RH and birth	Follow-up care of pregnant women		Antenatal care	Management of preterm delivery	Corticosteroids	NA	0.1	0.19	0.24	RCH+
REP_40	Reproductive and sexual health	RH and birth	Follow-up care of pregnant women		Antenatal care	Management of preterm delivery	Antibiotics for PPROM	NA	0.1	0.16	0.19	RCH+
REP_41	Reproductive and sexual health	RH and birth	Labour and childbirth care		Safe delivery and management of labour complications	Induction of labour		NA	0.19	0.29	0.36	RCH+
REP_42	Reproductive and sexual health	RH and birth	Labour and childbirth care		Safe delivery and management of labour complications	Management of postpartum haemorrage	Safe blood transfusion during or after delivery	NA	0	0	0	RCH+
REP_43	Reproductive and sexual health	RH and birth	Labour and childbirth care		Routine care for postpartum women	Treatment of postpartum mental disorders		NA	0.14	0.22	0.27	RCH+
REP_44	Reproductive and sexual health	RH and birth	Neonatal care		Treatment for neonatal complications	Early detection and treatment of neonatal sepsis and pneumonia	Sepsis IV antibiotics	NA	0.14	0.23	0.28	RCH+
VIO_13	Violence and injury	Injury	Mechanical injury		Management of extremity injuries	Management of upper extremity fractures	Non surgical managmant	NA	0.08	0.13	0.17	RCH+
VIO_14	Violence and injury	Injury	Mechanical injury		Management of extremity injuries	Management of lower extremity injuries	non surgical managmant	NA	0.08	0.13	0.17	RCH+

## Sheet: Supplementary Data 3
Supplementary Data 3: Input-adjusted convergence sensitivity analysis at different Euclidean distances - STC
Service_id	Group	Subgroup	Intervention.class	Intervention	L2	L3	L4	population_covered_20 km	population_covered_25km	population_covered_30	population_covered_40
COM_1	Communicable diseases	Communicable diseases - N&MS	Central nervous system (CNS) infections	Treatment of brain abscess and encephalitis			NA	0.524138	0.635557	0.725364	0.839499
COM_2	Communicable diseases	Communicable diseases - N&MS	Central nervous system (CNS) infections	Treatment of meningitis	Treatment of meningitis, children		NA	0.595999	0.705402	0.791566	0.900969
COM_3	Communicable diseases	Communicable diseases - N&MS	Central nervous system (CNS) infections	Treatment of meningitis	Treatment of meningitis, adults		NA	0.595935	0.70537	0.791519	0.900969
COM_4	Communicable diseases	Communicable diseases - N&MS	Musculoskeletal infections	Management of septic arthritis			NA	0.541622	0.650046	0.740681	0.867042
GRO_17	Growth, development and aging	Surgery for congenital anomalies	Anorectal malformations	Surgery of anorectal malformations			NA	0.273049	0.360455	0.440207	0.593238
GRO_18	Growth, development and aging	Surgery for congenital anomalies	Congenital talipes	Surgical repair for congenital talipes			NA	0.293559	0.39069	0.481506	0.651425
GRO_19	Growth, development and aging	Surgery for congenital anomalies	Cleft lip and/or palate	Management of cleft lip and/or cleft palate	Surgical repair of cleft lip and/or cleft palate		NA	0.128574	0.166428	0.215971	0.375505
NON_10	Noncommunicable diseases and mental health	Surgery for Abdominal conditions	Diseases of the OSLGPI	Management of appendicitis			NA	0.304179	0.39924	0.479175	0.614883
NON_11	Noncommunicable diseases and mental health	Surgery for Abdominal conditions	Diseases of the OSLGPI	Management of ileus and intestinal obstruction	General management of ileus and intestinal obstruction		NA	0.289025	0.381506	0.459645	0.594516
NON_12	Noncommunicable diseases and mental health	Surgery for Abdominal conditions	Diseases of the OSLGPI	Management of ileus and intestinal obstruction	Surgical procedures for bowel obstruction	Colostomy due to paralytic ileus and intestinal obstruction	NA	0.289025	0.381506	0.459645	0.594516
NON_13	Noncommunicable diseases and mental health	Surgery for Abdominal conditions	Diseases of the OSLGPI	Management of hernias (inguinal, femoral, abdominal)			NA	0.279219	0.372916	0.466801	0.637126
NON_14	Noncommunicable diseases and mental health	Surgery for Abdominal conditions	Diseases of the OSLGPI	Management of gallbladder and biliary diseases	Removal of gallbladderï¿½		NA	0.273049	0.360455	0.440207	0.593238
NON_15	Noncommunicable diseases and mental health	Surgery for Abdominal conditions	Diseases of the OSLGPI	Management of gastrointestinal bleeding	Repair of ulcer perforations in GI system		NA	0.289025	0.381506	0.459645	0.594516
NON_16	Noncommunicable diseases and mental health	Surgery for Abdominal conditions	Diseases of the OSLGPI	Management of gastrointestinal bleeding	Repair of ileal perforation due to typhoid		NA	0.305776	0.407128	0.495727	0.644529
NON_8	Noncommunicable diseases and mental health	CVD - acute events	Ischemic heart disease	Management of acute ischemic heart disease	Treatment of acute coronary syndromes		NA	0.0972286	0.121282	0.148378	0.215775
NON_9	Noncommunicable diseases and mental health	CVD - acute events	Heart failure	Management of acute heart failure	Management of acute heart failure with diuretics, oxygen, afterload reduction, medication optimization		NA	0.0716322	0.0859822	0.101824	0.140227
REP_20	Reproductive and sexual health	Sexual health and family planning	Contraception and family planning	Family planning	Female sterilizationï¿½		NA	0.304179	0.39924	0.479175	0.614883
REP_21	Reproductive and sexual health	RH and birth- advanced	Abortion	Induced abortion	Dilatation and evacuation		NA	0.32469	0.429476	0.520473	0.673069
REP_22	Reproductive and sexual health	RH and birth- advanced	Abortion	Induced abortion	Oral prostaglandins and progesterone receptor antagonists for abortion		NA	0.468361	0.585592	0.687433	0.837971
REP_23	Reproductive and sexual health	RH and birth- advanced	Abortion	Care for complications of abortion	Removal of retained products following miscarriage, incomplete abortion or conception		NA	0.51789	0.619846	0.705107	0.827241
REP_24	Reproductive and sexual health	RH and birth- advanced	Abortion	Care for complications of abortion	Management of post abortion complications (sepsis, lacerations)		NA	0.59507	0.706473	0.792125	0.900893
REP_25	Reproductive and sexual health	RH and birth- advanced	Labour and childbirth care	Safe delivery and management of labour complications	Safe delivery	Assisted vaginal delivery (Caesarean sections)	NA	0.344379	0.457318	0.5506	0.703783
REP_26	Reproductive and sexual health	RH and birth- advanced	Labour and childbirth care	Safe delivery and management of labour complications	Management of postpartum haemorrage	Surgery (hysterectomy for uterine rupture or intractable postpartum hemorrhage)	NA	0.32469	0.429476	0.520473	0.673069
VIO_5	Violence and injury	Injury	Thermal and chemical injuries (burns)	Management of burns	Basic skin grafting		NA	0.250735	0.333029	0.407304	0.536918
VIO_6	Violence and injury	Injury	Mechanical injury	Management of thoracoabdominal injury	Trauma laparotomy and Tube thoracostomy		NA	0.304179	0.39924	0.479175	0.614883
VIO_7	Violence and injury	Injury	Mechanical injury	Management of head and face injury	Acute intracranial pressure relief		NA	0.32469	0.429476	0.520473	0.673069

## Sheet: Supplementary Data  4
Supplementary Data 4: NA analysis_1
Ftype	variable	t_na	AVAILABLE, OBSERVED	AT LEAST ONE VALID	NOT AVAILABLE TODAY	YES, ONSITE	AVAILABLE AND FUNCTIONAL	AVAILABLE NOT FUNCTIONAL	NOT AVAILABLE	NEVER AVAILABLE	AVAILABLE NON VALID	AVAILABLE, NOT OBSERVED	REPORTED AVAILABLE BUT NOT SEEN	DO NOT CONDUCT THE TEST	AVAILABLE DON'T KNOW IF FUNCTIONAL	DON?? CONDUCT THE TEST	YES, OFFSITE
District Hospital	I101B8	0.0208333	0.958333	0	0	0	0	0	0	0	0	0.0208333	0	0	0	0	0	1
Health Centre	I101B8	0.044586	0.917197	0	0	0	0	0	0.00212314	0	0	0.0360934	0	0	0	0	0	1
Rural/Community Hospital	I101B8	0.0243902	0.95122	0	0	0	0	0	0	0	0	0.0243902	0	0	0	0	0	1
Central Hospital	T102_01	0	0	1	0	0	0	0	0	0	0	0	0	0	0	0	0	1
District Hospital	T102_01	0	0	0.979167	0	0	0	0	0	0	0	0	0.0208333	0	0	0	0	1
Health Centre	T102_01	0.0276008	0	0.963907	0.00212314	0	0	0	0	0	0.00636943	0	0	0	0	0	0	1
Rural/Community Hospital	T102_01	0	0	1	0	0	0	0	0	0	0	0	0	0	0	0	0	1
Central Hospital	T102_02	0	0	1	0	0	0	0	0	0	0	0	0	0	0	0	0	1
District Hospital	T102_02	0	0	0.9375	0.0416667	0	0	0	0	0	0	0	0.0208333	0	0	0	0	1
Health Centre	T102_02	0.0721868	0	0.823779	0.0828025	0	0	0	0	0.00424628	0.0106157	0	0.00636943	0	0	0	0	1
Rural/Community Hospital	T102_02	0	0	0.95122	0.0243902	0	0	0	0	0	0	0	0.0243902	0	0	0	0	1
Central Hospital	T102_05	0	0	0.25	0.75	0	0	0	0	0	0	0	0	0	0	0	0	1
District Hospital	T102_05	0.166667	0	0.625	0.166667	0	0	0	0	0	0.0208333	0	0.0208333	0	0	0	0	1
Health Centre	T102_05	0.804671	0	0.129512	0.0530786	0	0	0	0	0.00212314	0.00849257	0	0.00212314	0	0	0	0	1
Rural/Community Hospital	T102_05	0.121951	0	0.780488	0.097561	0	0	0	0	0	0	0	0	0	0	0	0	1
Central Hospital	T102_06	0.25	0	0.25	0.5	0	0	0	0	0	0	0	0	0	0	0	0	1
District Hospital	T102_06	0.1875	0	0.625	0.145833	0	0	0	0	0	0.0208333	0	0.0208333	0	0	0	0	1
Health Centre	T102_06	0.840764	0	0.10828	0.0403397	0	0	0	0	0	0.00849257	0	0.00212314	0	0	0	0	1
Rural/Community Hospital	T102_06	0.121951	0	0.707317	0.097561	0	0	0	0	0.0243902	0	0	0.0487805	0	0	0	0	1
Central Hospital	T105_01	0	0	0	0	1	0	0	0	0	0	0	0	0	0	0	0	1
District Hospital	T105_01	0	0	0	0	0.979167	0	0	0	0	0	0	0	0.0208333	0	0	0	1
Health Centre	T105_01	0.0191083	0	0	0	0.369427	0	0	0	0	0	0	0	0.592357	0	0	0.0191083	1
Rural/Community Hospital	T105_01	0	0	0	0	0.926829	0	0	0	0	0	0	0	0.0487805	0	0	0.0243902	1
Central Hospital	T106_01	0	0	0	0	0	1	0	0	0	0	0	0	0	0	0	0	1
District Hospital	T106_01	0	0	0	0	0	1	0	0	0	0	0	0	0	0	0	0	1
Health Centre	T106_01	0.0191083	0	0	0	0	0.348195	0.029724	0.598726	0	0	0	0	0	0.00424628	0	0	1
Rural/Community Hospital	T106_01	0	0	0	0	0	0.756098	0.0243902	0.219512	0	0	0	0	0	0	0	0	1
Central Hospital	T106_04	0	0	0	0	0	1	0	0	0	0	0	0	0	0	0	0	1
District Hospital	T106_04	0	0	0	0	0	1	0	0	0	0	0	0	0	0	0	0	1
Health Centre	T106_04	0.0191083	0	0	0	0	0.358811	0.0488323	0.566879	0	0	0	0	0	0.00636943	0	0	1
Rural/Community Hospital	T106_04	0	0	0	0	0	0.902439	0.0487805	0.0487805	0	0	0	0	0	0	0	0	1
Central Hospital	T106_05	0	0	0	0	0	1	0	0	0	0	0	0	0	0	0	0	1
District Hospital	T106_05	0	0	0	0	0	0.9375	0.0208333	0.0208333	0	0	0	0	0	0.0208333	0	0	1
Health Centre	T106_05	0.0191083	0	0	0	0	0.299363	0.0339703	0.643312	0	0	0	0	0	0.00424628	0	0	1
Rural/Community Hospital	T106_05	0	0	0	0	0	0.829268	0	0.146341	0	0	0	0	0	0.0243902	0	0	1
Central Hospital	T106_08	0	0	0	0	0	1	0	0	0	0	0	0	0	0	0	0	1
District Hospital	T106_08	0	0	0	0	0	0.833333	0.0416667	0.125	0	0	0	0	0	0	0	0	1
Health Centre	T106_08	0.0191083	0	0	0	0	0.0679406	0.0106157	0.898089	0	0	0	0	0	0.00424628	0	0	1
Rural/Community Hospital	T106_08	0	0	0	0	0	0.585366	0	0.414634	0	0	0	0	0	0	0	0	1
Central Hospital	T106_09	0	0	0	0	0	0.5	0.25	0.25	0	0	0	0	0	0	0	0	1
District Hospital	T106_09	0	0	0	0	0	0.145833	0.0416667	0.8125	0	0	0	0	0	0	0	0	1
Health Centre	T106_09	0.0191083	0	0	0	0	0.00849257	0	0.968153	0	0	0	0	0	0.00424628	0	0	1
Rural/Community Hospital	T106_09	0	0	0	0	0	0.0487805	0.0243902	0.902439	0	0	0	0	0	0.0243902	0	0	1
Central Hospital	T106_10	0	0	0	0	0	0.5	0.25	0.25	0	0	0	0	0	0	0	0	1
District Hospital	T106_10	0	0	0	0	0	0.0833333	0.0208333	0.875	0	0	0	0	0	0.0208333	0	0	1
Health Centre	T106_10	0.0191083	0	0	0	0	0.00636943	0.00212314	0.970276	0	0	0	0	0	0.00212314	0	0	1
Rural/Community Hospital	T106_10	0	0	0	0	0	0.0243902	0	0.97561	0	0	0	0	0	0	0	0	1
Central Hospital	T106_11	0	0	0	0	0	1	0	0	0	0	0	0	0	0	0	0	1
District Hospital	T106_11	0	0	0	0	0	0.708333	0.0833333	0.208333	0	0	0	0	0	0	0	0	1
Health Centre	T106_11	0.0191083	0	0	0	0	0.0127389	0.00424628	0.95966	0	0	0	0	0	0.00424628	0	0	1
Rural/Community Hospital	T106_11	0	0	0	0	0	0.439024	0.0731707	0.487805	0	0	0	0	0	0	0	0	1
Central Hospital	T106_12	0	0	0	0	0	0	0.25	0.75	0	0	0	0	0	0	0	0	1
District Hospital	T106_12	0	0	0	0	0	0.145833	0	0.854167	0	0	0	0	0	0	0	0	1
Health Centre	T106_12	0.0191083	0	0	0	0	0.00636943	0	0.974522	0	0	0	0	0	0	0	0	1
Rural/Community Hospital	T106_12	0	0	0	0	0	0.0487805	0	0.95122	0	0	0	0	0	0	0	0	1
Central Hospital	T109_01	0	0	0	0	0	0.75	0	0.25	0	0	0	0	0	0	0	0	1
District Hospital	T109_01	0.229167	0	0	0	0	0.75	0	0.0208333	0	0	0	0	0	0	0	0	1
Health Centre	T109_01	0.755839	0	0	0	0	0.157113	0.00636943	0.0806794	0	0	0	0	0	0	0	0	1
Rural/Community Hospital	T109_01	0.365854	0	0	0	0	0.536585	0	0.097561	0	0	0	0	0	0	0	0	1
Central Hospital	T109_02	0	0	0	0	0	1	0	0	0	0	0	0	0	0	0	0	1
District Hospital	T109_02	0.229167	0	0	0	0	0.6875	0.0208333	0.0625	0	0	0	0	0	0	0	0	1
Health Centre	T109_02	0.755839	0	0	0	0	0.193206	0.00636943	0.044586	0	0	0	0	0	0	0	0	1
Rural/Community Hospital	T109_02	0.365854	0	0	0	0	0.536585	0.0243902	0.0731707	0	0	0	0	0	0	0	0	1
Central Hospital	T109_03	0	0	0	0	0	1	0	0	0	0	0	0	0	0	0	0	1
District Hospital	T109_03	0.229167	0	0	0	0	0.6875	0.0208333	0.0625	0	0	0	0	0	0	0	0	1
Health Centre	T109_03	0.755839	0	0	0	0	0.133758	0.00424628	0.0976645	0	0	0	0	0	0.00849257	0	0	1
Rural/Community Hospital	T109_03	0.365854	0	0	0	0	0.487805	0	0.146341	0	0	0	0	0	0	0	0	1
Central Hospital	T111_01	0	0	0	0	0	1	0	0	0	0	0	0	0	0	0	0	1
District Hospital	T111_01	0.270833	0	0	0	0	0.666667	0.0208333	0.0416667	0	0	0	0	0	0	0	0	1
Health Centre	T111_01	0.963907	0	0	0	0	0.0276008	0	0.00849257	0	0	0	0	0	0	0	0	1
Rural/Community Hospital	T111_01	0.731707	0	0	0	0	0.170732	0	0.097561	0	0	0	0	0	0	0	0	1
Central Hospital	T111_02	0	0	0	0	0	1	0	0	0	0	0	0	0	0	0	0	1
District Hospital	T111_02	0.270833	0	0	0	0	0.625	0.0208333	0.0833333	0	0	0	0	0	0	0	0	1
Health Centre	T111_02	0.963907	0	0	0	0	0.0233546	0	0.00849257	0	0	0	0	0	0.00424628	0	0	1
Rural/Community Hospital	T111_02	0.731707	0	0	0	0	0.170732	0	0.097561	0	0	0	0	0	0	0	0	1
Central Hospital	T116_01	0	0	0	0	0	1	0	0	0	0	0	0	0	0	0	0	1
District Hospital	T116_01	0.125	0	0	0	0	0.8125	0.0625	0	0	0	0	0	0	0	0	0	1
Health Centre	T116_01	0.974522	0	0	0	0	0.0233546	0.00212314	0	0	0	0	0	0	0	0	0	1
Rural/Community Hospital	T116_01	0.536585	0	0	0	0	0.414634	0.0243902	0.0243902	0	0	0	0	0	0	0	0	1
Central Hospital	T116_02	0	0	0	0	0	1	0	0	0	0	0	0	0	0	0	0	1
District Hospital	T116_02	0.125	0	0	0	0	0.833333	0.0208333	0.0208333	0	0	0	0	0	0	0	0	1
Health Centre	T116_02	0.974522	0	0	0	0	0.0169851	0.00212314	0.00636943	0	0	0	0	0	0	0	0	1
Rural/Community Hospital	T116_02	0.536585	0	0	0	0	0.414634	0	0.0487805	0	0	0	0	0	0	0	0	1
Central Hospital	T122_02	0	0	0	0	1	0	0	0	0	0	0	0	0	0	0	0	1
District Hospital	T122_02	0.145833	0	0	0	0.791667	0	0	0	0	0	0	0	0	0	0.0208333	0.0416667	1
Health Centre	T122_02	0.991507	0	0	0	0.00212314	0	0	0	0	0	0	0	0	0	0.00636943	0	1
Rural/Community Hospital	T122_02	0.0487805	0	0	0	0.731707	0	0	0	0	0	0	0	0	0	0.195122	0.0243902	1
Central Hospital	T125_01	0	0	0	0	0	1	0	0	0	0	0	0	0	0	0	0	1
District Hospital	T125_01	0.166667	0	0	0	0	0.708333	0.104167	0.0208333	0	0	0	0	0	0	0	0	1
Health Centre	T125_01	0.997877	0	0	0	0	0	0	0.00212314	0	0	0	0	0	0	0	0	1
Rural/Community Hospital	T125_01	0.658537	0	0	0	0	0.292683	0.0487805	0	0	0	0	0	0	0	0	0	1
Central Hospital	T125_02	0	0	0	0	0	0.75	0.25	0	0	0	0	0	0	0	0	0	1
District Hospital	T125_02	0.166667	0	0	0	0	0.770833	0.0416667	0	0	0	0	0	0	0.0208333	0	0	1
Health Centre	T125_02	0.997877	0	0	0	0	0.00212314	0	0	0	0	0	0	0	0	0	0	1
Rural/Community Hospital	T125_02	0.658537	0	0	0	0	0.341463	0	0	0	0	0	0	0	0	0	0	1
Central Hospital	T125_04	0	0	0	0	0	1	0	0	0	0	0	0	0	0	0	0	1
District Hospital	T125_04	0.166667	0	0	0	0	0.375	0.0625	0.395833	0	0	0	0	0	0	0	0	1
Health Centre	T125_04	0.997877	0	0	0	0	0	0	0.00212314	0	0	0	0	0	0	0	0	1
Rural/Community Hospital	T125_04	0.658537	0	0	0	0	0.121951	0	0.219512	0	0	0	0	0	0	0	0	1
Central Hospital	U102_01	0	0	1	0	0	0	0	0	0	0	0	0	0	0	0	0	1
District Hospital	U102_01	0	0	1	0	0	0	0	0	0	0	0	0	0	0	0	0	1
Health Centre	U102_01	0	0	0.95966	0.0254777	0	0	0	0	0.0127389	0	0	0.00212314	0	0	0	0	1
Rural/Community Hospital	U102_01	0	0	1	0	0	0	0	0	0	0	0	0	0	0	0	0	1
Central Hospital	U102_04	0	0	1	0	0	0	0	0	0	0	0	0	0	0	0	0	1
District Hospital	U102_04	0	0	0.9375	0.0625	0	0	0	0	0	0	0	0	0	0	0	0	1
Health Centre	U102_04	0	0	0.861996	0.123142	0	0	0	0	0.0106157	0.00212314	0	0.00212314	0	0	0	0	1
Rural/Community Hospital	U102_04	0	0	0.902439	0.0487805	0	0	0	0	0.0487805	0	0	0	0	0	0	0	1
Central Hospital	U102_05	0	0	1	0	0	0	0	0	0	0	0	0	0	0	0	0	1
District Hospital	U102_05	0	0	0.8125	0.1875	0	0	0	0	0	0	0	0	0	0	0	0	1
Health Centre	U102_05	0	0	0.428875	0.55414	0	0	0	0	0.0127389	0.00212314	0	0.00212314	0	0	0	0	1
Rural/Community Hospital	U102_05	0	0	0.853659	0.121951	0	0	0	0	0.0243902	0	0	0	0	0	0	0	1
Central Hospital	U102_06	0	0	1	0	0	0	0	0	0	0	0	0	0	0	0	0	1
District Hospital	U102_06	0	0	0.958333	0.0416667	0	0	0	0	0	0	0	0	0	0	0	0	1
Health Centre	U102_06	0	0	0.539278	0.303609	0	0	0	0	0.144374	0.00849257	0	0.00424628	0	0	0	0	1
Rural/Community Hospital	U102_06	0	0	0.902439	0.0487805	0	0	0	0	0.0243902	0	0	0.0243902	0	0	0	0	1
Central Hospital	U102_07	0	0	0.5	0.5	0	0	0	0	0	0	0	0	0	0	0	0	1
District Hospital	U102_07	0	0	0.708333	0.291667	0	0	0	0	0	0	0	0	0	0	0	0	1
Health Centre	U102_07	0	0	0.452229	0.496815	0	0	0	0	0.0467091	0.00424628	0	0	0	0	0	0	1
Rural/Community Hospital	U102_07	0	0	0.707317	0.292683	0	0	0	0	0	0	0	0	0	0	0	0	1
Central Hospital	U103_02	0	0	1	0	0	0	0	0	0	0	0	0	0	0	0	0	1
District Hospital	U103_02	0	0	0.895833	0.0833333	0	0	0	0	0.0208333	0	0	0	0	0	0	0	1
Health Centre	U103_02	0	0	0.0233546	0.131635	0	0	0	0	0.840764	0.00424628	0	0	0	0	0	0	1
Rural/Community Hospital	U103_02	0	0	0.463415	0.0487805	0	0	0	0	0.487805	0	0	0	0	0	0	0	1
Central Hospital	U103_08	0	0	0.75	0.25	0	0	0	0	0	0	0	0	0	0	0	0	1
District Hospital	U103_08	0	0	0.979167	0.0208333	0	0	0	0	0	0	0	0	0	0	0	0	1
Health Centre	U103_08	0	0	0.853503	0.129512	0	0	0	0	0.014862	0.00212314	0	0	0	0	0	0	1
Rural/Community Hospital	U103_08	0	0	0.97561	0	0	0	0	0	0.0243902	0	0	0	0	0	0	0	1
Central Hospital	U103_09	0	0	1	0	0	0	0	0	0	0	0	0	0	0	0	0	1
District Hospital	U103_09	0	0	0.375	0.3125	0	0	0	0	0.3125	0	0	0	0	0	0	0	1
Health Centre	U103_09	0	0	0.0679406	0.178344	0	0	0	0	0.753715	0	0	0	0	0	0	0	1
Rural/Community Hospital	U103_09	0	0	0.219512	0.146341	0	0	0	0	0.634146	0	0	0	0	0	0	0	1
Central Hospital	U103_10	0	0	1	0	0	0	0	0	0	0	0	0	0	0	0	0	1
District Hospital	U103_10	0	0	0.875	0.125	0	0	0	0	0	0	0	0	0	0	0	0	1
Health Centre	U103_10	0	0	0.322718	0.312102	0	0	0	0	0.360934	0.00212314	0	0.00212314	0	0	0	0	1
Rural/Community Hospital	U103_10	0	0	0.731707	0.170732	0	0	0	0	0.097561	0	0	0	0	0	0	0	1
Central Hospital	U103_11	0	0	1	0	0	0	0	0	0	0	0	0	0	0	0	0	1
District Hospital	U103_11	0	0	0.833333	0.0625	0	0	0	0	0.0833333	0	0	0.0208333	0	0	0	0	1
Health Centre	U103_11	0	0	0.0679406	0.201699	0	0	0	0	0.726115	0.00212314	0	0.00212314	0	0	0	0	1
Rural/Community Hospital	U103_11	0	0	0.609756	0.0731707	0	0	0	0	0.317073	0	0	0	0	0	0	0	1
Central Hospital	U103_12	0	0	0.25	0.75	0	0	0	0	0	0	0	0	0	0	0	0	1
District Hospital	U103_12	0	0	0.395833	0.333333	0	0	0	0	0.229167	0.0208333	0	0.0208333	0	0	0	0	1
Health Centre	U103_12	0	0	0.252654	0.201699	0	0	0	0	0.539278	0.00424628	0	0.00212314	0	0	0	0	1
Rural/Community Hospital	U103_12	0	0	0.292683	0.097561	0	0	0	0	0.609756	0	0	0	0	0	0	0	1
Central Hospital	U103_13	0	0	1	0	0	0	0	0	0	0	0	0	0	0	0	0	1
District Hospital	U103_13	0	0	0.833333	0.145833	0	0	0	0	0.0208333	0	0	0	0	0	0	0	1
Health Centre	U103_13	0	0	0.409766	0.284501	0	0	0	0	0.286624	0.0169851	0	0.00212314	0	0	0	0	1
Rural/Community Hospital	U103_13	0	0	0.707317	0.170732	0	0	0	0	0.121951	0	0	0	0	0	0	0	1
Central Hospital	U103_16	0	0	0	0.5	0	0	0	0	0.5	0	0	0	0	0	0	0	1
District Hospital	U103_16	0	0	0.125	0.229167	0	0	0	0	0.645833	0	0	0	0	0	0	0	1
Health Centre	U103_16	0	0	0.00636943	0.0997877	0	0	0	0	0.893843	0	0	0	0	0	0	0	1
Rural/Community Hospital	U103_16	0	0	0.0731707	0.0731707	0	0	0	0	0.853659	0	0	0	0	0	0	0	1
Central Hospital	U103_17	0	0	1	0	0	0	0	0	0	0	0	0	0	0	0	0	1
District Hospital	U103_17	0	0	0.9375	0.0625	0	0	0	0	0	0	0	0	0	0	0	0	1
Health Centre	U103_17	0	0	0.707006	0.254777	0	0	0	0	0.0339703	0.00424628	0	0	0	0	0	0	1
Rural/Community Hospital	U103_17	0	0	0.878049	0.121951	0	0	0	0	0	0	0	0	0	0	0	0	1
Central Hospital	U103_18	0	0	0	1	0	0	0	0	0	0	0	0	0	0	0	0	1
District Hospital	U103_18	0	0	0.166667	0.291667	0	0	0	0	0.520833	0.0208333	0	0	0	0	0	0	1
Health Centre	U103_18	0	0	0.00636943	0.0997877	0	0	0	0	0.893843	0	0	0	0	0	0	0	1
Rural/Community Hospital	U103_18	0	0	0.097561	0.097561	0	0	0	0	0.804878	0	0	0	0	0	0	0	1
Central Hospital	U103_20	0	0	1	0	0	0	0	0	0	0	0	0	0	0	0	0	1
District Hospital	U103_20	0	0	1	0	0	0	0	0	0	0	0	0	0	0	0	0	1
Health Centre	U103_20	0	0	0.866242	0.123142	0	0	0	0	0.00849257	0.00212314	0	0	0	0	0	0	1
Rural/Community Hospital	U103_20	0	0	0.97561	0.0243902	0	0	0	0	0	0	0	0	0	0	0	0	1
Central Hospital	U103_21	0	0	1	0	0	0	0	0	0	0	0	0	0	0	0	0	1
District Hospital	U103_21	0	0	0.875	0.125	0	0	0	0	0	0	0	0	0	0	0	0	1
Health Centre	U103_21	0	0	0.690021	0.214437	0	0	0	0	0.0912951	0.00212314	0	0.00212314	0	0	0	0	1
Rural/Community Hospital	U103_21	0	0	0.926829	0.0731707	0	0	0	0	0	0	0	0	0	0	0	0	1
Central Hospital	U103_22	0	0	0.25	0.75	0	0	0	0	0	0	0	0	0	0	0	0	1
District Hospital	U103_22	0	0	0.229167	0.229167	0	0	0	0	0.541667	0	0	0	0	0	0	0	1
Health Centre	U103_22	0	0	0.0700637	0.110403	0	0	0	0	0.819533	0	0	0	0	0	0	0	1
Rural/Community Hospital	U103_22	0	0	0.170732	0.097561	0	0	0	0	0.731707	0	0	0	0	0	0	0	1
Central Hospital	U104_07	0	0	0.75	0.25	0	0	0	0	0	0	0	0	0	0	0	0	1
District Hospital	U104_07	0	0	0.729167	0.0208333	0	0	0	0	0.25	0	0	0	0	0	0	0	1
Health Centre	U104_07	0	0	0.670913	0.154989	0	0	0	0	0.171975	0.00212314	0	0	0	0	0	0	1
Rural/Community Hospital	U104_07	0	0	0.487805	0.0731707	0	0	0	0	0.439024	0	0	0	0	0	0	0	1
Central Hospital	U104_08	0	0	0.5	0.5	0	0	0	0	0	0	0	0	0	0	0	0	1
District Hospital	U104_08	0	0	0.604167	0.104167	0	0	0	0	0.270833	0.0208333	0	0	0	0	0	0	1
Health Centre	U104_08	0	0	0.55414	0.186837	0	0	0	0	0.254777	0.00212314	0	0.00212314	0	0	0	0	1
Rural/Community Hospital	U104_08	0	0	0.439024	0.0487805	0	0	0	0	0.512195	0	0	0	0	0	0	0	1
Central Hospital	U104_09	0	0	0.75	0.25	0	0	0	0	0	0	0	0	0	0	0	0	1
District Hospital	U104_09	0	0	0.708333	0.0833333	0	0	0	0	0.208333	0	0	0	0	0	0	0	1
Health Centre	U104_09	0	0	0.475584	0.288747	0	0	0	0	0.227176	0.00849257	0	0	0	0	0	0	1
Rural/Community Hospital	U104_09	0	0	0.341463	0.121951	0	0	0	0	0.536585	0	0	0	0	0	0	0	1
Central Hospital	U104_10	0	0	0.25	0.25	0	0	0	0	0.5	0	0	0	0	0	0	0	1
District Hospital	U104_10	0	0	0.125	0.229167	0	0	0	0	0.645833	0	0	0	0	0	0	0	1
Health Centre	U104_10	0	0	0.029724	0.157113	0	0	0	0	0.813163	0	0	0	0	0	0	0	1
Rural/Community Hospital	U104_10	0	0	0.0487805	0.0731707	0	0	0	0	0.878049	0	0	0	0	0	0	0	1
Central Hospital	U104_11	0	0	0.25	0.5	0	0	0	0	0.25	0	0	0	0	0	0	0	1
District Hospital	U104_11	0	0	0.104167	0.229167	0	0	0	0	0.666667	0	0	0	0	0	0	0	1
Health Centre	U104_11	0	0	0.0106157	0.138004	0	0	0	0	0.85138	0	0	0	0	0	0	0	1
Rural/Community Hospital	U104_11	0	0	0	0.0243902	0	0	0	0	0.97561	0	0	0	0	0	0	0	1
Central Hospital	U106_01	0	0	0.75	0.25	0	0	0	0	0	0	0	0	0	0	0	0	1
District Hospital	U106_01	0	0	0.729167	0.145833	0	0	0	0	0.125	0	0	0	0	0	0	0	1
Health Centre	U106_01	0	0	0.437367	0.250531	0	0	0	0	0.307856	0.00424628	0	0	0	0	0	0	1
Rural/Community Hospital	U106_01	0	0	0.536585	0.170732	0	0	0	0	0.292683	0	0	0	0	0	0	0	1
Central Hospital	U106_02	0	0	0.5	0.5	0	0	0	0	0	0	0	0	0	0	0	0	1
District Hospital	U106_02	0	0	0.666667	0.270833	0	0	0	0	0.0625	0	0	0	0	0	0	0	1
Health Centre	U106_02	0	0	0.250531	0.339703	0	0	0	0	0.401274	0.00636943	0	0.00212314	0	0	0	0	1
Rural/Community Hospital	U106_02	0	0	0.487805	0.195122	0	0	0	0	0.268293	0.0487805	0	0	0	0	0	0	1
Central Hospital	U106_03	0	0	0.75	0.25	0	0	0	0	0	0	0	0	0	0	0	0	1
District Hospital	U106_03	0	0	0.895833	0.0833333	0	0	0	0	0.0208333	0	0	0	0	0	0	0	1
Health Centre	U106_03	0	0	0.757962	0.138004	0	0	0	0	0.0976645	0.00424628	0	0.00212314	0	0	0	0	1
Rural/Community Hospital	U106_03	0	0	0.804878	0.097561	0	0	0	0	0.0731707	0	0	0.0243902	0	0	0	0	1
Central Hospital	U106_04	0	0	0.5	0.25	0	0	0	0	0.25	0	0	0	0	0	0	0	1
District Hospital	U106_04	0	0	0.9375	0.0416667	0	0	0	0	0	0	0	0.0208333	0	0	0	0	1
Health Centre	U106_04	0	0	0.932059	0.0276008	0	0	0	0	0.0212314	0.00212314	0	0.0169851	0	0	0	0	1
Rural/Community Hospital	U106_04	0	0	0.926829	0	0	0	0	0	0.0487805	0	0	0.0243902	0	0	0	0	1
Central Hospital	U106_07	0	0	0.75	0.25	0	0	0	0	0	0	0	0	0	0	0	0	1
District Hospital	U106_07	0	0	0.9375	0.0625	0	0	0	0	0	0	0	0	0	0	0	0	1
Health Centre	U106_07	0	0	0.717622	0.152866	0	0	0	0	0.110403	0.0169851	0	0.00212314	0	0	0	0	1
Rural/Community Hospital	U106_07	0	0	0.97561	0.0243902	0	0	0	0	0	0	0	0	0	0	0	0	1
Central Hospital	U106_08	0	0	1	0	0	0	0	0	0	0	0	0	0	0	0	0	1
District Hospital	U106_08	0	0	0.6875	0.208333	0	0	0	0	0.0833333	0.0208333	0	0	0	0	0	0	1
Health Centre	U106_08	0	0	0.044586	0.309979	0	0	0	0	0.641189	0.00424628	0	0	0	0	0	0	1
Rural/Community Hospital	U106_08	0	0	0.243902	0.317073	0	0	0	0	0.439024	0	0	0	0	0	0	0	1
Central Hospital	U106_09	0	0	1	0	0	0	0	0	0	0	0	0	0	0	0	0	1
District Hospital	U106_09	0	0	0.791667	0.104167	0	0	0	0	0.104167	0	0	0	0	0	0	0	1
Health Centre	U106_09	0	0	0.845011	0.0636943	0	0	0	0	0.0870488	0.00212314	0	0.00212314	0	0	0	0	1
Rural/Community Hospital	U106_09	0	0	0.634146	0.121951	0	0	0	0	0.243902	0	0	0	0	0	0	0	1
Central Hospital	U106_10	0	0	0	0.5	0	0	0	0	0.5	0	0	0	0	0	0	0	1
District Hospital	U106_10	0	0	0.104167	0.354167	0	0	0	0	0.520833	0	0	0.0208333	0	0	0	0	1
Health Centre	U106_10	0	0	0.0530786	0.214437	0	0	0	0	0.728238	0.00212314	0	0.00212314	0	0	0	0	1
Rural/Community Hospital	U106_10	0	0	0.0487805	0.243902	0	0	0	0	0.707317	0	0	0	0	0	0	0	1
Central Hospital	U106_11	0	0	0	0.5	0	0	0	0	0.5	0	0	0	0	0	0	0	1
District Hospital	U106_11	0	0	0.0833333	0.375	0	0	0	0	0.520833	0	0	0.0208333	0	0	0	0	1
Health Centre	U106_11	0	0	0.0382166	0.195329	0	0	0	0	0.766454	0	0	0	0	0	0	0	1
Rural/Community Hospital	U106_11	0	0	0.0243902	0.195122	0	0	0	0	0.780488	0	0	0	0	0	0	0	1
Central Hospital	U106_13	0	0	1	0	0	0	0	0	0	0	0	0	0	0	0	0	1
District Hospital	U106_13	0	0	0.8125	0.166667	0	0	0	0	0.0208333	0	0	0	0	0	0	0	1
Health Centre	U106_13	0	0	0.150743	0.208068	0	0	0	0	0.641189	0	0	0	0	0	0	0	1
Rural/Community Hospital	U106_13	0	0	0.609756	0.195122	0	0	0	0	0.195122	0	0	0	0	0	0	0	1
Central Hospital	U106_14	0	0	0.75	0.25	0	0	0	0	0	0	0	0	0	0	0	0	1
District Hospital	U106_14	0	0	0.8125	0.0833333	0	0	0	0	0.104167	0	0	0	0	0	0	0	1
Health Centre	U106_14	0	0	0.0764331	0.201699	0	0	0	0	0.719745	0	0	0.00212314	0	0	0	0	1
Rural/Community Hospital	U106_14	0	0	0.365854	0.170732	0	0	0	0	0.463415	0	0	0	0	0	0	0	1
Central Hospital	U106_15	0	0	0.5	0.25	0	0	0	0	0	0.25	0	0	0	0	0	0	1
District Hospital	U106_15	0	0	0.875	0.104167	0	0	0	0	0	0	0	0.0208333	0	0	0	0	1
Health Centre	U106_15	0	0	0.643312	0.244161	0	0	0	0	0.101911	0.00849257	0	0.00212314	0	0	0	0	1
Rural/Community Hospital	U106_15	0	0	0.853659	0.0731707	0	0	0	0	0.0487805	0.0243902	0	0	0	0	0	0	1
Central Hospital	U106_18	0	0	1	0	0	0	0	0	0	0	0	0	0	0	0	0	1
District Hospital	U106_18	0	0	0.8125	0.1875	0	0	0	0	0	0	0	0	0	0	0	0	1
Health Centre	U106_18	0	0	0.719745	0.246285	0	0	0	0	0.0254777	0.00849257	0	0	0	0	0	0	1
Rural/Community Hospital	U106_18	0	0	0.780488	0.219512	0	0	0	0	0	0	0	0	0	0	0	0	1
Central Hospital	U106_19	0	0	1	0	0	0	0	0	0	0	0	0	0	0	0	0	1
District Hospital	U106_19	0	0	0.791667	0.1875	0	0	0	0	0.0208333	0	0	0	0	0	0	0	1
Health Centre	U106_19	0	0	0.150743	0.367304	0	0	0	0	0.475584	0.00636943	0	0	0	0	0	0	1
Rural/Community Hospital	U106_19	0	0	0.585366	0.219512	0	0	0	0	0.195122	0	0	0	0	0	0	0	1
Central Hospital	U106_20	0	0	0.5	0.5	0	0	0	0	0	0	0	0	0	0	0	0	1
District Hospital	U106_20	0	0	0.625	0.270833	0	0	0	0	0.104167	0	0	0	0	0	0	0	1
Health Centre	U106_20	0	0	0.380042	0.373673	0	0	0	0	0.239915	0.00212314	0	0.00424628	0	0	0	0	1
Rural/Community Hospital	U106_20	0	0	0.390244	0.390244	0	0	0	0	0.219512	0	0	0	0	0	0	0	1
Central Hospital	U106_21	0	0	0.25	0.75	0	0	0	0	0	0	0	0	0	0	0	0	1
District Hospital	U106_21	0	0	0.708333	0.270833	0	0	0	0	0.0208333	0	0	0	0	0	0	0	1
Health Centre	U106_21	0	0	0.212314	0.26327	0	0	0	0	0.522293	0	0	0.00212314	0	0	0	0	1
Rural/Community Hospital	U106_21	0	0	0.707317	0.097561	0	0	0	0	0.195122	0	0	0	0	0	0	0	1
Central Hospital	U106_22	0	0	0.25	0.75	0	0	0	0	0	0	0	0	0	0	0	0	1
District Hospital	U106_22	0	0	0.729167	0.270833	0	0	0	0	0	0	0	0	0	0	0	0	1
Health Centre	U106_22	0	0	0.165605	0.316348	0	0	0	0	0.509554	0.00849257	0	0	0	0	0	0	1
Rural/Community Hospital	U106_22	0	0	0.682927	0.195122	0	0	0	0	0.121951	0	0	0	0	0	0	0	1
Central Hospital	U106_23	0	0	1	0	0	0	0	0	0	0	0	0	0	0	0	0	1
District Hospital	U106_23	0	0	0.770833	0.104167	0	0	0	0	0.104167	0	0	0.0208333	0	0	0	0	1
Health Centre	U106_23	0	0	0.00849257	0.110403	0	0	0	0	0.878981	0.00212314	0	0	0	0	0	0	1
Rural/Community Hospital	U106_23	0	0	0.365854	0.121951	0	0	0	0	0.463415	0	0	0.0487805	0	0	0	0	1
Central Hospital	U106_25	0	0	1	0	0	0	0	0	0	0	0	0	0	0	0	0	1
District Hospital	U106_25	0	0	0.6875	0.145833	0	0	0	0	0.104167	0.0416667	0	0.0208333	0	0	0	0	1
Health Centre	U106_25	0	0	0.00424628	0.0976645	0	0	0	0	0.895966	0.00212314	0	0	0	0	0	0	1
Rural/Community Hospital	U106_25	0	0	0.292683	0.0731707	0	0	0	0	0.634146	0	0	0	0	0	0	0	1
Central Hospital	U106_27	0	0	1	0	0	0	0	0	0	0	0	0	0	0	0	0	1
District Hospital	U106_27	0	0	0.979167	0	0	0	0	0	0.0208333	0	0	0	0	0	0	0	1
Health Centre	U106_27	0	0	0.876858	0.0636943	0	0	0	0	0.0509554	0.00424628	0	0.00424628	0	0	0	0	1
Rural/Community Hospital	U106_27	0	0	0.97561	0.0243902	0	0	0	0	0	0	0	0	0	0	0	0	1
Central Hospital	U111_02	0	0	1	0	0	0	0	0	0	0	0	0	0	0	0	0	1
District Hospital	U111_02	0	0	0.916667	0.0833333	0	0	0	0	0	0	0	0	0	0	0	0	1
Health Centre	U111_02	0	0	0.730361	0.239915	0	0	0	0	0.0233546	0.00636943	0	0	0	0	0	0	1
Rural/Community Hospital	U111_02	0	0	0.95122	0.0487805	0	0	0	0	0	0	0	0	0	0	0	0	1
Central Hospital	U111_03	0	0	1	0	0	0	0	0	0	0	0	0	0	0	0	0	1
District Hospital	U111_03	0	0	0.666667	0.333333	0	0	0	0	0	0	0	0	0	0	0	0	1
Health Centre	U111_03	0	0	0.424628	0.537155	0	0	0	0	0.0339703	0.00424628	0	0	0	0	0	0	1
Rural/Community Hospital	U111_03	0	0	0.780488	0.219512	0	0	0	0	0	0	0	0	0	0	0	0	1
Central Hospital	U111_04	0	0	0	0.5	0	0	0	0	0.5	0	0	0	0	0	0	0	1
District Hospital	U111_04	0	0	0.125	0.4375	0	0	0	0	0.4375	0	0	0	0	0	0	0	1
Health Centre	U111_04	0	0	0.0191083	0.333333	0	0	0	0	0.645435	0.00212314	0	0	0	0	0	0	1
Rural/Community Hospital	U111_04	0	0	0.0487805	0.146341	0	0	0	0	0.804878	0	0	0	0	0	0	0	1
Central Hospital	U111_05	0	0	0.5	0.25	0	0	0	0	0.25	0	0	0	0	0	0	0	1
District Hospital	U111_05	0	0	0.604167	0.333333	0	0	0	0	0.0416667	0.0208333	0	0	0	0	0	0	1
Health Centre	U111_05	0	0	0.535032	0.356688	0	0	0	0	0.089172	0.00636943	0	0.0127389	0	0	0	0	1
Rural/Community Hospital	U111_05	0	0	0.536585	0.292683	0	0	0	0	0.170732	0	0	0	0	0	0	0	1
Central Hospital	U111_06	0	0	0.75	0.25	0	0	0	0	0	0	0	0	0	0	0	0	1
District Hospital	U111_06	0	0	0.979167	0.0208333	0	0	0	0	0	0	0	0	0	0	0	0	1
Health Centre	U111_06	0	0	0.683652	0.271762	0	0	0	0	0.0339703	0.00636943	0	0.00424628	0	0	0	0	1
Rural/Community Hospital	U111_06	0	0	0.95122	0.0487805	0	0	0	0	0	0	0	0	0	0	0	0	1
Central Hospital	U111_07	0	0	0.75	0.25	0	0	0	0	0	0	0	0	0	0	0	0	1
District Hospital	U111_07	0	0	0.395833	0.354167	0	0	0	0	0.25	0	0	0	0	0	0	0	1
Health Centre	U111_07	0	0	0.163482	0.37155	0	0	0	0	0.460722	0.00424628	0	0	0	0	0	0	1
Rural/Community Hospital	U111_07	0	0	0.414634	0.195122	0	0	0	0	0.390244	0	0	0	0	0	0	0	1
Central Hospital	U111_08	0	0	0.5	0.5	0	0	0	0	0	0	0	0	0	0	0	0	1
District Hospital	U111_08	0	0	0.8125	0.145833	0	0	0	0	0.0416667	0	0	0	0	0	0	0	1
Health Centre	U111_08	0	0	0.437367	0.37155	0	0	0	0	0.18896	0.00212314	0	0	0	0	0	0	1
Rural/Community Hospital	U111_08	0	0	0.731707	0.195122	0	0	0	0	0.0731707	0	0	0	0	0	0	0	1
Central Hospital	U111_15	0	0	0.75	0.25	0	0	0	0	0	0	0	0	0	0	0	0	1
District Hospital	U111_15	0	0	0.895833	0.0416667	0	0	0	0	0.0625	0	0	0	0	0	0	0	1
Health Centre	U111_15	0	0	0.902335	0.044586	0	0	0	0	0.0424628	0.00636943	0	0.00424628	0	0	0	0	1
Rural/Community Hospital	U111_15	0	0	0.97561	0	0	0	0	0	0.0243902	0	0	0	0	0	0	0	1
Central Hospital	U111_17	0	0	0.75	0.25	0	0	0	0	0	0	0	0	0	0	0	0	1
District Hospital	U111_17	0	0	0.8125	0.1875	0	0	0	0	0	0	0	0	0	0	0	0	1
Health Centre	U111_17	0	0	0.515924	0.428875	0	0	0	0	0.0488323	0.00636943	0	0	0	0	0	0	1
Rural/Community Hospital	U111_17	0	0	0.853659	0.121951	0	0	0	0	0.0243902	0	0	0	0	0	0	0	1
Central Hospital	U116_01	0	0	1	0	0	0	0	0	0	0	0	0	0	0	0	0	1
District Hospital	U116_01	0	0	0.9375	0.0208333	0	0	0	0	0.0416667	0	0	0	0	0	0	0	1
Health Centre	U116_01	0.00849257	0	0.898089	0.0424628	0	0	0	0	0.0488323	0.00212314	0	0	0	0	0	0	1
Rural/Community Hospital	U116_01	0	0	0.926829	0.0487805	0	0	0	0	0.0243902	0	0	0	0	0	0	0	1
Central Hospital	U116_04	0	0	1	0	0	0	0	0	0	0	0	0	0	0	0	0	1
District Hospital	U116_04	0	0	0.9375	0.0416667	0	0	0	0	0	0	0	0.0208333	0	0	0	0	1
Health Centre	U116_04	0.00849257	0	0.940552	0.0318471	0	0	0	0	0.0127389	0.00212314	0	0.00424628	0	0	0	0	1
Rural/Community Hospital	U116_04	0	0	0.95122	0.0487805	0	0	0	0	0	0	0	0	0	0	0	0	1
Central Hospital	U116_05	0	0	1	0	0	0	0	0	0	0	0	0	0	0	0	0	1
District Hospital	U116_05	0	0	0.916667	0.0416667	0	0	0	0	0.0208333	0	0	0.0208333	0	0	0	0	1
Health Centre	U116_05	0.00849257	0	0.874735	0.089172	0	0	0	0	0.0254777	0.00212314	0	0	0	0	0	0	1
Rural/Community Hospital	U116_05	0	0	0.926829	0.0731707	0	0	0	0	0	0	0	0	0	0	0	0	1
Central Hospital	U116_06	0	0	0.25	0	0	0	0	0	0.75	0	0	0	0	0	0	0	1
District Hospital	U116_06	0	0	0.229167	0.166667	0	0	0	0	0.583333	0	0	0.0208333	0	0	0	0	1
Health Centre	U116_06	0.00849257	0	0.184713	0.10828	0	0	0	0	0.679406	0.00424628	0	0.014862	0	0	0	0	1
Rural/Community Hospital	U116_06	0	0	0.292683	0.0731707	0	0	0	0	0.634146	0	0	0	0	0	0	0	1
Central Hospital	U120_01	0	0	1	0	0	0	0	0	0	0	0	0	0	0	0	0	1
District Hospital	U120_01	0.0208333	0	0.854167	0.0833333	0	0	0	0	0.0208333	0	0	0.0208333	0	0	0	0	1
Health Centre	U120_01	0.473461	0	0.205945	0.106157	0	0	0	0	0.210191	0.00424628	0	0	0	0	0	0	1
Rural/Community Hospital	U120_01	0.097561	0	0.560976	0.0731707	0	0	0	0	0.268293	0	0	0	0	0	0	0	1
Central Hospital	U120_02	0	0	1	0	0	0	0	0	0	0	0	0	0	0	0	0	1
District Hospital	U120_02	0.0208333	0	0.895833	0.0833333	0	0	0	0	0	0	0	0	0	0	0	0	1
Health Centre	U120_02	0.473461	0	0.36518	0.0955414	0	0	0	0	0.0573248	0.00849257	0	0	0	0	0	0	1
Rural/Community Hospital	U120_02	0.097561	0	0.682927	0.121951	0	0	0	0	0.0731707	0.0243902	0	0	0	0	0	0	1
Central Hospital	U120_03	0	0	0.25	0.75	0	0	0	0	0	0	0	0	0	0	0	0	1
District Hospital	U120_03	0.0208333	0	0.5625	0.229167	0	0	0	0	0.1875	0	0	0	0	0	0	0	1
Health Centre	U120_03	0.473461	0	0.0997877	0.146497	0	0	0	0	0.276008	0.00424628	0	0	0	0	0	0	1
Rural/Community Hospital	U120_03	0.097561	0	0.243902	0.146341	0	0	0	0	0.487805	0.0243902	0	0	0	0	0	0	1
Central Hospital	U120_07	0	0	1	0	0	0	0	0	0	0	0	0	0	0	0	0	1
District Hospital	U120_07	0.0208333	0	0.770833	0.1875	0	0	0	0	0.0208333	0	0	0	0	0	0	0	1
Health Centre	U120_07	0.473461	0	0.214437	0.135881	0	0	0	0	0.174098	0.00212314	0	0	0	0	0	0	1
Rural/Community Hospital	U120_07	0.097561	0	0.585366	0.0731707	0	0	0	0	0.243902	0	0	0	0	0	0	0	1
Central Hospital	U120_08	0	0	0.25	0.5	0	0	0	0	0.25	0	0	0	0	0	0	0	1
District Hospital	U120_08	0.0208333	0	0.416667	0.25	0	0	0	0	0.270833	0.0416667	0	0	0	0	0	0	1
Health Centre	U120_08	0.473461	0	0.121019	0.167728	0	0	0	0	0.235669	0.00212314	0	0	0	0	0	0	1
Rural/Community Hospital	U120_08	0.097561	0	0.170732	0.243902	0	0	0	0	0.487805	0	0	0	0	0	0	0	1
Central Hospital	U120_09	0	0	0.75	0.25	0	0	0	0	0	0	0	0	0	0	0	0	1
District Hospital	U120_09	0.0208333	0	0.75	0.125	0	0	0	0	0.0625	0.0416667	0	0	0	0	0	0	1
Health Centre	U120_09	0.473461	0	0.324841	0.10828	0	0	0	0	0.0870488	0.00636943	0	0	0	0	0	0	1
Rural/Community Hospital	U120_09	0.097561	0	0.560976	0.121951	0	0	0	0	0.219512	0	0	0	0	0	0	0	1
Central Hospital	U122_01	0	0	0	0.75	0	0	0	0	0.25	0	0	0	0	0	0	0	1
District Hospital	U122_01	0.0208333	0	0.291667	0.1875	0	0	0	0	0.5	0	0	0	0	0	0	0	1
Health Centre	U122_01	0.0552017	0	0.142251	0.116773	0	0	0	0	0.685775	0	0	0	0	0	0	0	1
Rural/Community Hospital	U122_01	0.0487805	0	0.170732	0.0487805	0	0	0	0	0.731707	0	0	0	0	0	0	0	1
Central Hospital	U122_04	0	0	0	0.5	0	0	0	0	0.5	0	0	0	0	0	0	0	1
District Hospital	U122_04	0.0208333	0	0.270833	0.25	0	0	0	0	0.458333	0	0	0	0	0	0	0	1
Health Centre	U122_04	0.0552017	0	0.163482	0.116773	0	0	0	0	0.664544	0	0	0	0	0	0	0	1
Rural/Community Hospital	U122_04	0.0487805	0	0.170732	0.0487805	0	0	0	0	0.731707	0	0	0	0	0	0	0	1
Central Hospital	U122_05	0	0	0	0.5	0	0	0	0	0.5	0	0	0	0	0	0	0	1
District Hospital	U122_05	0.0208333	0	0.229167	0.25	0	0	0	0	0.5	0	0	0	0	0	0	0	1
Health Centre	U122_05	0.0552017	0	0.197452	0.10828	0	0	0	0	0.639066	0	0	0	0	0	0	0	1
Rural/Community Hospital	U122_05	0.0487805	0	0.121951	0.146341	0	0	0	0	0.658537	0	0	0.0243902	0	0	0	0	1
Central Hospital	U122_06	0	0	1	0	0	0	0	0	0	0	0	0	0	0	0	0	1
District Hospital	U122_06	0.0208333	0	0.916667	0.0625	0	0	0	0	0	0	0	0	0	0	0	0	1
Health Centre	U122_06	0.0552017	0	0.85138	0.0573248	0	0	0	0	0.0318471	0.00212314	0	0.00212314	0	0	0	0	1
Rural/Community Hospital	U122_06	0.0487805	0	0.902439	0.0243902	0	0	0	0	0	0	0	0.0243902	0	0	0	0	1
Central Hospital	U122_08	0	0	1	0	0	0	0	0	0	0	0	0	0	0	0	0	1
District Hospital	U122_08	0.0208333	0	0.875	0.0416667	0	0	0	0	0.0625	0	0	0	0	0	0	0	1
Health Centre	U122_08	0.0552017	0	0.501062	0.112527	0	0	0	0	0.326964	0.00212314	0	0.00212314	0	0	0	0	1
Rural/Community Hospital	U122_08	0.0487805	0	0.707317	0.0487805	0	0	0	0	0.195122	0	0	0	0	0	0	0	1
Central Hospital	U122_09	0	0	0.25	0.25	0	0	0	0	0.5	0	0	0	0	0	0	0	1
District Hospital	U122_09	0.0208333	0	0.125	0.25	0	0	0	0	0.604167	0	0	0	0	0	0	0	1
Health Centre	U122_09	0.0552017	0	0.0212314	0.127389	0	0	0	0	0.794055	0.00212314	0	0	0	0	0	0	1
Rural/Community Hospital	U122_09	0.0487805	0	0.0243902	0.0243902	0	0	0	0	0.878049	0	0	0.0243902	0	0	0	0	1
Central Hospital	U122_11	0	0	1	0	0	0	0	0	0	0	0	0	0	0	0	0	1
District Hospital	U122_11	0.0208333	0	0.958333	0	0	0	0	0	0.0208333	0	0	0	0	0	0	0	1
Health Centre	U122_11	0.0552017	0	0.878981	0.0339703	0	0	0	0	0.0254777	0.00424628	0	0.00212314	0	0	0	0	1
Rural/Community Hospital	U122_11	0.0487805	0	0.95122	0	0	0	0	0	0	0	0	0	0	0	0	0	1
Central Hospital	U122_13	0	0	0.75	0	0	0	0	0	0.25	0	0	0	0	0	0	0	1
District Hospital	U122_13	0.0208333	0	0.875	0.0625	0	0	0	0	0.0208333	0	0	0.0208333	0	0	0	0	1
Health Centre	U122_13	0.0552017	0	0.825902	0.0530786	0	0	0	0	0.0615711	0.00212314	0	0.00212314	0	0	0	0	1
Rural/Community Hospital	U122_13	0.0487805	0	0.780488	0.0487805	0	0	0	0	0.097561	0	0	0.0243902	0	0	0	0	1
Central Hospital	U122_14	0	0	0	0.25	0	0	0	0	0.75	0	0	0	0	0	0	0	1
District Hospital	U122_14	0.0208333	0	0.145833	0.1875	0	0	0	0	0.645833	0	0	0	0	0	0	0	1
Health Centre	U122_14	0.0552017	0	0.0488323	0.142251	0	0	0	0	0.753715	0	0	0	0	0	0	0	1
Rural/Community Hospital	U122_14	0.0487805	0	0.0243902	0.121951	0	0	0	0	0.780488	0	0	0.0243902	0	0	0	0	1
Central Hospital	U122_15	0	0	1	0	0	0	0	0	0	0	0	0	0	0	0	0	1
District Hospital	U122_15	0.0208333	0	0.854167	0.104167	0	0	0	0	0.0208333	0	0	0	0	0	0	0	1
Health Centre	U122_15	0.0552017	0	0.726115	0.0785563	0	0	0	0	0.135881	0.00424628	0	0	0	0	0	0	1
Rural/Community Hospital	U122_15	0.0487805	0	0.829268	0.0243902	0	0	0	0	0.097561	0	0	0	0	0	0	0	1
Central Hospital	U122_16	0	0	0.75	0	0	0	0	0	0.25	0	0	0	0	0	0	0	1
District Hospital	U122_16	0.0208333	0	0.875	0.0833333	0	0	0	0	0.0208333	0	0	0	0	0	0	0	1
Health Centre	U122_16	0.0552017	0	0.821656	0.0552017	0	0	0	0	0.0658174	0	0	0.00212314	0	0	0	0	1
Rural/Community Hospital	U122_16	0.0487805	0	0.829268	0.0243902	0	0	0	0	0.097561	0	0	0	0	0	0	0	1
Central Hospital	U124_01	0	0	0.25	0.25	0	0	0	0	0.5	0	0	0	0	0	0	0	1
District Hospital	U124_01	0.229167	0	0.375	0.145833	0	0	0	0	0.25	0	0	0	0	0	0	0	1
Health Centre	U124_01	0.433121	0	0.229299	0.0658174	0	0	0	0	0.271762	0	0	0	0	0	0	0	1
Rural/Community Hospital	U124_01	0.268293	0	0.463415	0.0487805	0	0	0	0	0.219512	0	0	0	0	0	0	0	1
Central Hospital	U124_06	0	0	0.25	0.5	0	0	0	0	0.25	0	0	0	0	0	0	0	1
District Hospital	U124_06	0.229167	0	0.291667	0.166667	0	0	0	0	0.3125	0	0	0	0	0	0	0	1
Health Centre	U124_06	0.433121	0	0.273885	0.0530786	0	0	0	0	0.239915	0	0	0	0	0	0	0	1
Rural/Community Hospital	U124_06	0.268293	0	0.317073	0.0243902	0	0	0	0	0.390244	0	0	0	0	0	0	0	1
Central Hospital	U125_01	0	0	1	0	0	0	0	0	0	0	0	0	0	0	0	0	1
District Hospital	U125_01	0	0	0.958333	0.0416667	0	0	0	0	0	0	0	0	0	0	0	0	1
Health Centre	U125_01	0	0	0.796178	0.169851	0	0	0	0	0.0318471	0.00212314	0	0	0	0	0	0	1
Rural/Community Hospital	U125_01	0	0	0.926829	0.0487805	0	0	0	0	0	0	0	0.0243902	0	0	0	0	1
Central Hospital	U125_02	0	0	1	0	0	0	0	0	0	0	0	0	0	0	0	0	1
District Hospital	U125_02	0	0	0.979167	0	0	0	0	0	0	0	0	0.0208333	0	0	0	0	1
Health Centre	U125_02	0	0	0.883227	0.101911	0	0	0	0	0.0127389	0.00212314	0	0	0	0	0	0	1
Rural/Community Hospital	U125_02	0	0	0.97561	0.0243902	0	0	0	0	0	0	0	0	0	0	0	0	1
Central Hospital	U125_03	0	0	0.75	0.25	0	0	0	0	0	0	0	0	0	0	0	0	1
District Hospital	U125_03	0	0	0.916667	0.0625	0	0	0	0	0.0208333	0	0	0	0	0	0	0	1
Health Centre	U125_03	0	0	0.685775	0.254777	0	0	0	0	0.0424628	0.014862	0	0.00212314	0	0	0	0	1
Rural/Community Hospital	U125_03	0	0	0.853659	0.146341	0	0	0	0	0	0	0	0	0	0	0	0	1
Central Hospital	U125_04	0	0	0.5	0.5	0	0	0	0	0	0	0	0	0	0	0	0	1
District Hospital	U125_04	0	0	0.333333	0.333333	0	0	0	0	0.3125	0	0	0.0208333	0	0	0	0	1
Health Centre	U125_04	0	0	0.059448	0.201699	0	0	0	0	0.73673	0.00212314	0	0	0	0	0	0	1
Rural/Community Hospital	U125_04	0	0	0.170732	0.146341	0	0	0	0	0.682927	0	0	0	0	0	0	0	1
Central Hospital	U125_05	0	0	0.75	0.25	0	0	0	0	0	0	0	0	0	0	0	0	1
District Hospital	U125_05	0	0	0.875	0.104167	0	0	0	0	0.0208333	0	0	0	0	0	0	0	1
Health Centre	U125_05	0	0	0.781316	0.127389	0	0	0	0	0.0912951	0	0	0	0	0	0	0	1
Rural/Community Hospital	U125_05	0	0	0.853659	0.097561	0	0	0	0	0.0487805	0	0	0	0	0	0	0	1
Central Hospital	U125_06	0	0	1	0	0	0	0	0	0	0	0	0	0	0	0	0	1
District Hospital	U125_06	0	0	0.791667	0.166667	0	0	0	0	0.0416667	0	0	0	0	0	0	0	1
Health Centre	U125_06	0	0	0.127389	0.18896	0	0	0	0	0.679406	0	0	0.00424628	0	0	0	0	1
Rural/Community Hospital	U125_06	0	0	0.634146	0.097561	0	0	0	0	0.243902	0.0243902	0	0	0	0	0	0	1
Central Hospital	U125_08	0	0	1	0	0	0	0	0	0	0	0	0	0	0	0	0	1
District Hospital	U125_08	0	0	0.979167	0.0208333	0	0	0	0	0	0	0	0	0	0	0	0	1
Health Centre	U125_08	0	0	0.783439	0.0976645	0	0	0	0	0.101911	0.00849257	0	0.00849257	0	0	0	0	1
Rural/Community Hospital	U125_08	0	0	0.926829	0	0	0	0	0	0.0731707	0	0	0	0	0	0	0	1
Central Hospital	U125_09	0	0	1	0	0	0	0	0	0	0	0	0	0	0	0	0	1
District Hospital	U125_09	0	0	0.979167	0.0208333	0	0	0	0	0	0	0	0	0	0	0	0	1
Health Centre	U125_09	0	0	0.779193	0.178344	0	0	0	0	0.0382166	0.00424628	0	0	0	0	0	0	1
Rural/Community Hospital	U125_09	0	0	0.902439	0.0243902	0	0	0	0	0.0487805	0.0243902	0	0	0	0	0	0	1
Central Hospital	U125_12	0	0	1	0	0	0	0	0	0	0	0	0	0	0	0	0	1
District Hospital	U125_12	0	0	0.979167	0.0208333	0	0	0	0	0	0	0	0	0	0	0	0	1
Health Centre	U125_12	0	0	0.861996	0.0955414	0	0	0	0	0.0403397	0.00212314	0	0	0	0	0	0	1
Rural/Community Hospital	U125_12	0	0	0.95122	0.0243902	0	0	0	0	0.0243902	0	0	0	0	0	0	0	1
Central Hospital	U125_16	0	0	1	0	0	0	0	0	0	0	0	0	0	0	0	0	1
District Hospital	U125_16	0.166667	0	0.833333	0	0	0	0	0	0	0	0	0	0	0	0	0	1
Health Centre	U125_16	0.995754	0	0.00424628	0	0	0	0	0	0	0	0	0	0	0	0	0	1
Rural/Community Hospital	U125_16	0.634146	0	0.341463	0	0	0	0	0	0	0.0243902	0	0	0	0	0	0	1
Central Hospital	U125_20	0	0	0.5	0.25	0	0	0	0	0.25	0	0	0	0	0	0	0	1
District Hospital	U125_20	0.166667	0	0.375	0.291667	0	0	0	0	0.145833	0	0	0.0208333	0	0	0	0	1
Health Centre	U125_20	0.995754	0	0	0.00212314	0	0	0	0	0	0	0	0.00212314	0	0	0	0	1
Rural/Community Hospital	U125_20	0.634146	0	0.146341	0.121951	0	0	0	0	0.097561	0	0	0	0	0	0	0	1
Central Hospital	U125_21	0	0	0.5	0.25	0	0	0	0	0.25	0	0	0	0	0	0	0	1
District Hospital	U125_21	0.166667	0	0.270833	0.395833	0	0	0	0	0.145833	0	0	0.0208333	0	0	0	0	1
Health Centre	U125_21	0.995754	0	0.00212314	0.00212314	0	0	0	0	0	0	0	0	0	0	0	0	1
Rural/Community Hospital	U125_21	0.634146	0	0.146341	0.121951	0	0	0	0	0.097561	0	0	0	0	0	0	0	1
Central Hospital	U126_01	0	0	1	0	0	0	0	0	0	0	0	0	0	0	0	0	1
District Hospital	U126_01	0.166667	0	0.6875	0.104167	0	0	0	0	0.0416667	0	0	0	0	0	0	0	1
Health Centre	U126_01	0.995754	0	0.00424628	0	0	0	0	0	0	0	0	0	0	0	0	0	1
Rural/Community Hospital	U126_01	0.634146	0	0.292683	0.0731707	0	0	0	0	0	0	0	0	0	0	0	0	1
Central Hospital	U126_02	0	0	1	0	0	0	0	0	0	0	0	0	0	0	0	0	1
District Hospital	U126_02	0.166667	0	0.729167	0.0833333	0	0	0	0	0.0208333	0	0	0	0	0	0	0	1
Health Centre	U126_02	0.995754	0	0.00424628	0	0	0	0	0	0	0	0	0	0	0	0	0	1
Rural/Community Hospital	U126_02	0.634146	0	0.317073	0.0243902	0	0	0	0	0	0.0243902	0	0	0	0	0	0	1
Central Hospital	U126_03	0	0	0.75	0.25	0	0	0	0	0	0	0	0	0	0	0	0	1
District Hospital	U126_03	0.166667	0	0.666667	0.104167	0	0	0	0	0.0208333	0.0208333	0	0.0208333	0	0	0	0	1
Health Centre	U126_03	0.995754	0	0.00424628	0	0	0	0	0	0	0	0	0	0	0	0	0	1
Rural/Community Hospital	U126_03	0.634146	0	0.292683	0.0487805	0	0	0	0	0	0.0243902	0	0	0	0	0	0	1
Central Hospital	U126_08	0	0	1	0	0	0	0	0	0	0	0	0	0	0	0	0	1
District Hospital	U126_08	0.166667	0	0.375	0.3125	0	0	0	0	0.125	0.0208333	0	0	0	0	0	0	1
Health Centre	U126_08	0.995754	0	0	0.00212314	0	0	0	0	0	0	0	0.00212314	0	0	0	0	1
Rural/Community Hospital	U126_08	0.634146	0	0.195122	0.097561	0	0	0	0	0.0487805	0.0243902	0	0	0	0	0	0	1
Central Hospital	U126_09	0	0	0.25	0.25	0	0	0	0	0.5	0	0	0	0	0	0	0	1
District Hospital	U126_09	0.166667	0	0	0.416667	0	0	0	0	0.395833	0	0	0.0208333	0	0	0	0	1
Health Centre	U126_09	0.995754	0	0.00212314	0	0	0	0	0	0.00212314	0	0	0	0	0	0	0	1
Rural/Community Hospital	U126_09	0.634146	0	0.0731707	0.097561	0	0	0	0	0.195122	0	0	0	0	0	0	0	1
Central Hospital	U127_05	0	0	0.5	0.25	0	0	0	0	0.25	0	0	0	0	0	0	0	1
District Hospital	U127_05	0.166667	0	0.291667	0.291667	0	0	0	0	0.208333	0.0208333	0	0.0208333	0	0	0	0	1
Health Centre	U127_05	0.995754	0	0.00212314	0	0	0	0	0	0.00212314	0	0	0	0	0	0	0	1
Rural/Community Hospital	U127_05	0.634146	0	0.097561	0.146341	0	0	0	0	0.121951	0	0	0	0	0	0	0	1
Central Hospital	U127_06	0	0	1	0	0	0	0	0	0	0	0	0	0	0	0	0	1
District Hospital	U127_06	0.166667	0	0.520833	0.208333	0	0	0	0	0.0833333	0	0	0.0208333	0	0	0	0	1
Health Centre	U127_06	0.995754	0	0	0.00212314	0	0	0	0	0.00212314	0	0	0	0	0	0	0	1
Rural/Community Hospital	U127_06	0.634146	0	0.243902	0.0487805	0	0	0	0	0.0487805	0	0	0.0243902	0	0	0	0	1

## Sheet: Supplementary Data  5
Supplementary Data 5: NA analysis_2
Ftype	variable	t_na	Yes	No	Yes and observed.	Yes but not observed.	data entry error (empty, 3 etc)
Health Centre	M122	0.995754	0.00424628	0			0
Health Centre	RR115A1	0.995754	0.00424628	0			0
Health Centre	RR115A8	0.995754	0.00424628	0			0
Health Centre	RR115A4	0.993631	0.00636943	0			0
Health Centre	RR115A6	0.993631	0.00424628	0.00212314			0
Health Centre	RR115A9	0.993631	0.00636943	0			0
Health Centre	RR101	0.991507	0.00636943	0.00212314			0
Health Centre	RR107	0.991507	0.00424628	0.00424628			0
Health Centre	RR115A2	0.991507	0.00636943	0.00212314			0
Rural/Community Hospital	M122	0.634146	0.268293	0.097561			0
Rural/Community Hospital	RR115A8	0.414634	0.585366	0			0
District Hospital	RR115A8	0.3125	0.6875	0			0
Rural/Community Hospital	RR115A1	0.292683	0.707317	0			0
Central Hospital	RR115A8	0.25	0.75	0			0
Rural/Community Hospital	RR115A9	0.219512	0.756098	0.0243902			0
Rural/Community Hospital	RR115A6	0.195122	0.780488	0.0243902			0
District Hospital	RR115A9	0.1875	0.8125	0			0
Rural/Community Hospital	RR115A2	0.170732	0.829268	0			0
District Hospital	RR115A1	0.166667	0.8125	0.0208333			0
District Hospital	RR115A2	0.166667	0.8125	0.0208333			0
District Hospital	RR115A4	0.166667	0.833333	0			0
District Hospital	RR115A6	0.166667	0.833333	0			0
District Hospital	RR101	0.145833	0.854167	0			0
District Hospital	RR107	0.145833	0.854167	0			0
District Hospital	M122	0.125	0.625	0.25			0
Rural/Community Hospital	RR115A4	0.121951	0.853659	0.0243902			0
Health Centre	N105	0.0658174	0	0	0.821656	0.0339703	0.0785563
Rural/Community Hospital	RR101	0.0487805	0.878049	0.0731707	0	0	0
Rural/Community Hospital	RR107	0.0487805	0.926829	0.0243902	0	0	0
District Hospital	N105	0.0208333	0	0	0.916667	0.0208333	0.0416667
Health Centre	P102	0.0106157	0.987261	0.00212314	0	0	0
Central Hospital	M122	0	0.5	0.5	0	0	0
Central Hospital	N105	0	0	0	0.75	0.25	0
Rural/Community Hospital	N105	0	0	0	0.95122	0.0243902	0.0243902
Central Hospital	P102	0	1	0	0	0	0
District Hospital	P102	0	1	0	0	0	0
Rural/Community Hospital	P102	0	1	0	0	0	0
Central Hospital	RR101	0	1	0	0	0	0
Central Hospital	RR107	0	1	0	0	0	0
Central Hospital	RR115A1	0	1	0	0	0	0
Central Hospital	RR115A2	0	1	0	0	0	0
Central Hospital	RR115A4	0	1	0	0	0	0
Central Hospital	RR115A6	0	1	0	0	0	0
Central Hospital	RR115A9	0	1	0	0	0	0

## Sheet: Supplementary Data  6
Supplementary Data 6: Sensitivity analysis_ varying HRH inputs
Service_id	Group	Subgroup	Intervention.class	Intervention	L2	L3	L4	population_covered_ all_indictors_elements	population_covered_ idicator_without_HRH	Facilaity level
COM_1	Communicable diseases	Vaccinations	Vaccinations	Routine childhood immunization	Pentavalent vaccine (DPT-HepB-Hib)			0.515885	0.56445	HC+
COM_10	Communicable diseases	Communicable diseases -ATM	Tuberculosis	Drug-susceptibleTB management	Management of drug susceptible pulmonary TB		Core diagnostics and First-line treatment	0.229882	0.247492	HC+
COM_11	Communicable diseases	Communicable diseases -ATM	Tuberculosis	Drug-susceptibleTB management	Management of drug susceptible extrapulmonary TB	Extrapulmonary TB, no HIV	Core diagnostics and First-line treatment	0.209702	0.222295	HC+
COM_13	Communicable diseases	Communicable diseases -ATM	Malaria	Malaria prevention	Intermittent malaria prevention during pregnancy			0.328688	0.599454	HC+
COM_14	Communicable diseases	Communicable diseases -ATM	Malaria	Management of malaria	Treatment of uncomplicated malaria	RDT or Microscopy and medication		0.579162	0.581152	HC+
COM_2	Communicable diseases	Vaccinations	Vaccinations	Routine childhood immunization	BCG vaccine			0.511722	0.559146	HC+
COM_26	Communicable diseases	Communicable diseases -STI	Sexually transmited and reproductive tract infections	Treatment of syphilis				0.413673	0.413673	HC+
COM_27	Communicable diseases	Communicable diseases -STI	Sexually transmited and reproductive tract infections	Treatment of gonorrhea				0.451295	0.451295	HC+
COM_28	Communicable diseases	Communicable diseases -STI	Sexually transmited and reproductive tract infections	Treatment of chlamydia				0.458054	0.458054	HC+
COM_29	Communicable diseases	Communicable diseases -STI	Sexually transmited and reproductive tract infections	Treatment of trichomoniasis				0.539383	0.539383	HC+
COM_3	Communicable diseases	Vaccinations	Vaccinations	Routine childhood immunization	MMR vaccine			0.509434	0.555884	HC+
COM_30	Communicable diseases	Communicable diseases -STI	Sexually transmited and reproductive tract infections	Treatment of urinary tract infection				0.0950292	0.0950292	HC+
COM_4	Communicable diseases	Vaccinations	Vaccinations	Routine childhood immunization	Polio vaccine (Oral|IPV)			0.505984	0.554776	HC+
COM_5	Communicable diseases	Vaccinations	Vaccinations	Routine childhood immunization	Pneumococcal vaccine			0.510092	0.556165	HC+
COM_6	Communicable diseases	Vaccinations	Vaccinations	Routine childhood immunization	Rotavirus vaccine			0.511132	0.560443	HC+
COM_7	Communicable diseases	Communicable diseases -ATM	HIV	Management of HIV	HIV treatment, ART first-line (no TB)			0.531359	0.546442	HC+
COM_9	Communicable diseases	Communicable diseases -ATM	Tuberculosis	Prevention of tuberculosis	TB preventive therapyï¿½(Isoniazide) for high risk people (e.g. PLHIV)			0.351924	0.39136	HC+
NON_41	Noncommunicable diseases and mental health	Cardiovascular diseases	Rheumatic heart disease	Prevention of rheumatic heart disease	Treatment of acute pharyngitis in children			0.110451	0.195714	HC+
NON_42	Noncommunicable diseases and mental health	CRD	Asthma	Longitudinal management of asthma	Inhalators, steroids, theophylline			0.114679	0.159822	HC+
NON_43	Noncommunicable diseases and mental health	CRD	Chronic obstructive pulmonary disease	Longitudinal management of COPD	Inhalators|anticholinerg agent|Smoking cessation			0.103367	0.113251	HC+
REP_51	Reproductive and sexual health	RH and birth	Follow-up care of pregnant women	Antenatal care	Uneventful pregnancy			0.082407	0.0936171	HC+
REP_52	Reproductive and sexual health	RH and birth	Follow-up care of pregnant women	Antenatal care	Prevention of mother to child HIV transmission (PMTCT, option B+) and syphilis			0.490414	0.57759	HC+
REP_53	Reproductive and sexual health	RH and birth	Labour and childbirth care	Safe delivery and management of labour complications	Safe delivery	Facilitation of normal labor		0.127337	0.17261	HC+
REP_54	Reproductive and sexual health	RH and birth	Labour and childbirth care	Safe delivery and management of labour complications	Safe delivery	Assisted vaginal delivery (vacuum, forceps)		0.235124	0.396659	HC+
REP_55	Reproductive and sexual health	RH and birth	Labour and childbirth care	Safe delivery and management of labour complications	Safe delivery	Basic neonatal resuscitation (with bag and mask)		0.146974	0.184699	HC+
REP_56	Reproductive and sexual health	RH and birth	Labour and childbirth care	Safe delivery and management of labour complications	Management of maternal sepsis			0.116309	0.549171	HC+
REP_57	Reproductive and sexual health	RH and birth	Labour and childbirth care	Routine care for postpartum women	Counselling on family planning and contraception			0.332563	0.623764	HC+
REP_58	Reproductive and sexual health	RH and birth	Labour and childbirth care	Routine care for postpartum women	Treatment of lactational mastitisï¿½			0.129841	0.18511	HC+
VIO_39	Violence and injury	Injury	Mechanical injury	Management of extremity injuries	Management of upper extremity fractures	Assessment, pain care and referral		0.12586	0.135221	HC+
VIO_40	Violence and injury	Injury	Mechanical injury	Management of extremity injuries	Management of lower extremity injuries	assessment, pain care and referral		0.12586	0.135221	HC+
COM_1	Communicable diseases	Communicable diseases -ATM	HIV	Management of HIV	Management of opportunistic infections associated with HIV|AIDS		NA	0.07	0.0965081	RCH+
COM_2	Communicable diseases	Communicable diseases -ATM	Malaria	Management of malaria	Comprehensive treatment of severe malaria	Treatment of severe malaria 0-14yrs	NA	0.18	0.178862	RCH+
COM_3	Communicable diseases	Communicable diseases -ATM	Malaria	Management of malaria	Comprehensive treatment of severe malaria	Treatment of severe malaria 15-99yrs	NA	0.2	0.203243	RCH+
COM_4	Communicable diseases	Communicable diseases -STI	Sexually transmited and reproductive tract infections	Treatment of PID (Pelvic Inflammatory Disease)	Treatment of PID (Pelvic Inflammatory Disease)		NA	0.2	0.19891	RCH+
FOU_10	Foundations of care	Common presentations and minor injuries	End-of-life	Palliative care	IV morphine		NA	0.08	0.0826957	RCH+
FOU_11	Foundations of care	Common presentations and minor injuries	End-of-life	Palliative care	Other palliative needs		NA	0	0.00253629	RCH+
NON_15	Noncommunicable diseases and mental health	Cardiovascular diseases	Cardiovascular risks	Primary prevention with absolute CVD risk	CVD targeted screening at facility & Primary CVD prevention optimal - absolute CVD risk > 10% (antihypertensives, statins)		NA	0.06	0.0835963	RCH+
NON_16	Noncommunicable diseases and mental health	Cardiovascular diseases	Ischemic heart disease	Management of acute ischemic heart disease	IHD basic: Aspirin for all cases of high-risk chest pain		NA	0.2	0.217749	RCH+
NON_17	Noncommunicable diseases and mental health	Cardiovascular diseases	Cardiovascular risks	Secondary prevention of ischemic heart disease	aspirin, beta blockers, ACE inhibitors, ARB, statins		NA	0.05	0.0741256	RCH+
NON_18	Noncommunicable diseases and mental health	Cardiovascular diseases	Heart failure	Longitudinal management of heart failure	Management of chronic heart failure with diuretics, beta-blockers, ACE inhibitors, and mineralocorticoid antagonists		NA	0.05	0.0724656	RCH+
NON_19	Noncommunicable diseases and mental health	Cardiovascular diseases	Rheumatic heart disease	Prevention of rheumatic heart disease	RHD secondary prevention		NA	0.18	0.201478	RCH+
NON_20	Noncommunicable diseases and mental health	Cardiovascular diseases	Peripheral vascular disease	Secondary prevention of peripheral vascular disease (aspirin, beta blockers, ACE inhibitors, ARB, statins)	Secondary prevention of peripheral vascular disease (aspirin, beta blockers, ACE inhibitors, ARB, statins)		NA	0.05	0.0741256	RCH+
NON_21	Noncommunicable diseases and mental health	Cardiovascular diseases	Cerebrovascular disease	Secondary prevention of stroke	Secondary prevention of ischemic | hemorrhagic stroke stroke (aspirin, beta blockers, ACE inhibitors, ARB, statins)		NA	0.05	0.0741256	RCH+
NON_22	Noncommunicable diseases and mental health	CRD	Asthma	Treatment of acute exacerbation of asthma	Treatment of acute exacerbation of asthma (Severe)	stabilization and referral of severe cases	NA	0.14	0.153955	RCH+
NON_23	Noncommunicable diseases and mental health	CRD	Asthma	Treatment of acute exacerbation of asthma	Treatment of acute exacerbation of asthma (Moderate)	Steroids|inhalators|antibiotics|oxygen	NA	0.05	0.0519211	RCH+
NON_24	Noncommunicable diseases and mental health	CRD	Chronic obstructive pulmonary disease	Treatment of acute exacerbation of COPD	Treatment of acute exacerbation of COPD (Severe)	stabilization and referral of severe cases	NA	0.14	0.153955	RCH+
NON_25	Noncommunicable diseases and mental health	CRD	Chronic obstructive pulmonary disease	Treatment of acute exacerbation of COPD	Management of acute exacerbation of COPD (Moderate)	Steroids|inhalators|antibiotics|oxygen	NA	0.05	0.0519211	RCH+
REP_35	Reproductive and sexual health	RH and birth	Female genital mutilation (FGM)	Management of FGM	Management of FGM		NA	0.11	0.121752	RCH+
REP_36	Reproductive and sexual health	RH and birth	Follow-up care of pregnant women	Antenatal care	Management of hyperglycemia in pregnancy		NA	0.16	0.214105	RCH+
REP_37	Reproductive and sexual health	RH and birth	Follow-up care of pregnant women	Antenatal care	Detection of growth restricted fetuses and fetal anomalies		NA	0.1	0.164844	RCH+
REP_38	Reproductive and sexual health	RH and birth	Follow-up care of pregnant women	Antenatal care	Management of pregnancy-related hypertension		NA	0.14	0.193166	RCH+
REP_39	Reproductive and sexual health	RH and birth	Follow-up care of pregnant women	Antenatal care	Management of preterm delivery	Corticosteroids	NA	0.1	0.177862	RCH+
REP_40	Reproductive and sexual health	RH and birth	Follow-up care of pregnant women	Antenatal care	Management of preterm delivery	Antibiotics for PPROM	NA	0.1	0.174592	RCH+
REP_41	Reproductive and sexual health	RH and birth	Labour and childbirth care	Safe delivery and management of labour complications	Induction of labour		NA	0.19	0.224149	RCH+
REP_42	Reproductive and sexual health	RH and birth	Labour and childbirth care	Safe delivery and management of labour complications	Management of postpartum haemorrage	Safe blood transfusion during or after delivery	NA	0	0	RCH+
REP_44	Reproductive and sexual health	RH and birth	Neonatal care	Treatment for neonatal complications	Early detection and treatment of neonatal sepsis and pneumonia	Sepsis IV antibiotics	NA	0.14	0.137579	RCH+
VIO_13	Violence and injury	Injury	Mechanical injury	Management of extremity injuries	Management of upper extremity fractures	Non surgical managmant	NA	0.08	0.0786706	RCH+
VIO_14	Violence and injury	Injury	Mechanical injury	Management of extremity injuries	Management of lower extremity injuries	non surgical managmant	NA	0.08	0.0786706	RCH+
COM_1	Communicable diseases	Communicable diseases - N&MS	Central nervous system (CNS) infections	Treatment of brain abscess and encephalitis			NA	0.635557	0.657987	STC
COM_2	Communicable diseases	Communicable diseases - N&MS	Central nervous system (CNS) infections	Treatment of meningitis	Treatment of meningitis, children		NA	0.705402	0.724777	STC
COM_3	Communicable diseases	Communicable diseases - N&MS	Central nervous system (CNS) infections	Treatment of meningitis	Treatment of meningitis, adults		NA	0.70537	0.724745	STC
COM_4	Communicable diseases	Communicable diseases - N&MS	Musculoskeletal infections	Management of septic arthritis			NA	0.650046	0.671225	STC
GRO_17	Growth, development and aging	Surgery for congenital anomalies	Anorectal malformations	Surgery of anorectal malformations			NA	0.360455	0.416917	STC
GRO_18	Growth, development and aging	Surgery for congenital anomalies	Congenital talipes	Surgical repair for congenital talipes			NA	0.39069	0.447152	STC
GRO_19	Growth, development and aging	Surgery for congenital anomalies	Cleft lip and/or palate	Management of cleft lip and/or cleft palate	Surgical repair of cleft lip and/or cleft palate		NA	0.166428	0.166428	STC
NON_10	Noncommunicable diseases and mental health	Surgery for Abdominal conditions	Diseases of the OSLGPI	Management of appendicitis			NA	0.39924	0.455702	STC
NON_11	Noncommunicable diseases and mental health	Surgery for Abdominal conditions	Diseases of the OSLGPI	Management of ileus and intestinal obstruction	General management of ileus and intestinal obstruction		NA	0.381506	0.437968	STC
NON_12	Noncommunicable diseases and mental health	Surgery for Abdominal conditions	Diseases of the OSLGPI	Management of ileus and intestinal obstruction	Surgical procedures for bowel obstruction	Colostomy due to paralytic ileus and intestinal obstruction	NA	0.381506	0.437968	STC
NON_13	Noncommunicable diseases and mental health	Surgery for Abdominal conditions	Diseases of the OSLGPI	Management of hernias (inguinal, femoral, abdominal)			NA	0.372916	0.429378	STC
NON_14	Noncommunicable diseases and mental health	Surgery for Abdominal conditions	Diseases of the OSLGPI	Management of gallbladder and biliary diseases	Removal of gallbladderï¿½		NA	0.360455	0.416917	STC
NON_15	Noncommunicable diseases and mental health	Surgery for Abdominal conditions	Diseases of the OSLGPI	Management of gastrointestinal bleeding	Repair of ulcer perforations in GI system		NA	0.381506	0.437968	STC
NON_16	Noncommunicable diseases and mental health	Surgery for Abdominal conditions	Diseases of the OSLGPI	Management of gastrointestinal bleeding	Repair of ileal perforation due to typhoid		NA	0.407128	0.46359	STC
NON_8	Noncommunicable diseases and mental health	CVD - acute events	Ischemic heart disease	Management of acute ischemic heart disease	Treatment of acute coronary syndromes		NA	0.121282	0.147173	STC
NON_9	Noncommunicable diseases and mental health	CVD - acute events	Heart failure	Management of acute heart failure	Management of acute heart failure with diuretics, oxygen, afterload reduction, medication optimization		NA	0.0859822	0.111874	STC
REP_20	Reproductive and sexual health	Sexual health and family planning	Contraception and family planning	Family planning	Female sterilizationï¿½		NA	0.39924	0.455702	STC
REP_21	Reproductive and sexual health	RH and birth- advanced	Abortion	Induced abortion	Dilatation and evacuation		NA	0.429476	0.485938	STC
REP_22	Reproductive and sexual health	RH and birth- advanced	Abortion	Induced abortion	Oral prostaglandins and progesterone receptor antagonists for abortion		NA	0.585592	0.608516	STC
REP_23	Reproductive and sexual health	RH and birth- advanced	Abortion	Care for complications of abortion	Removal of retained products following miscarriage, incomplete abortion or conception		NA	0.619846	0.640097	STC
REP_24	Reproductive and sexual health	RH and birth- advanced	Abortion	Care for complications of abortion	Management of post abortion complications (sepsis, lacerations)		NA	0.706473	0.725996	STC
REP_25	Reproductive and sexual health	RH and birth- advanced	Labour and childbirth care	Safe delivery and management of labour complications	Safe delivery	Assisted vaginal delivery (Caesarean sections)	NA	0.457318	0.485938	STC
REP_26	Reproductive and sexual health	RH and birth- advanced	Labour and childbirth care	Safe delivery and management of labour complications	Management of postpartum haemorrage	Surgery (hysterectomy for uterine rupture or intractable postpartum hemorrhage)	NA	0.429476	0.485938	STC
VIO_5	Violence and injury	Injury	Thermal and chemical injuries (burns)	Management of burns	Basic skin grafting		NA	0.333029	0.356485	STC
VIO_6	Violence and injury	Injury	Mechanical injury	Management of thoracoabdominal injury	Trauma laparotomy and Tube thoracostomy		NA	0.39924	0.455702	STC
VIO_7	Violence and injury	Injury	Mechanical injury	Management of head and face injury	Acute intracranial pressure relief		NA	0.429476	0.485938	STC

## Sheet: Supplementary Data 7
Supplementary Data 7: Sensitivity analysis_ varying high tna lab tests inputs
Service_id	Group	Subgroup	Intervention.class	Intervention	L2	L3	L4	population_covered_ all_indictors_elements	population_covered_ idicator_without_ high tna lab tests	Facilaity level
COM_10	Communicable diseases	Communicable diseases -ATM	Tuberculosis	Drug-susceptibleTB management	Management of drug susceptible pulmonary TB		Core diagnostics and First-line treatment	0.229882	0.361128	HC+
COM_11	Communicable diseases	Communicable diseases -ATM	Tuberculosis	Drug-susceptibleTB management	Management of drug susceptible extrapulmonary TB	Extrapulmonary TB, no HIV	Core diagnostics and First-line treatment	0.209702	0.28009	HC+
COM_14	Communicable diseases	Communicable diseases -ATM	Malaria	Management of malaria	Treatment of uncomplicated malaria	RDT or Microscopy and medication		0.579162	0.585152	HC+
COM_26	Communicable diseases	Communicable diseases -STI	Sexually transmited and reproductive tract infections	Treatment of syphilis				0.413673	0.413673	HC+
COM_30	Communicable diseases	Communicable diseases -STI	Sexually transmited and reproductive tract infections	Treatment of urinary tract infection				0.0950292	0.0950292	HC+
COM_7	Communicable diseases	Communicable diseases -ATM	HIV	Management of HIV	HIV treatment, ART first-line (no TB)			0.531359	0.531359	HC+
FOU_33	Foundations of care	Integrated approach to common presentations	Approach to emergency syndromes	Fever evaluation, basic				0.19189	0.19189	HC+
NON_44	Noncommunicable diseases and mental health	Diabetes mellitus	Diabetes mellitus	Longitudinal management of diabetes mellitus type 1	Diabetes opportunistic screening			0.390968	0.623764	HC+
NON_45	Noncommunicable diseases and mental health	Diabetes mellitus	Diabetes mellitus	Longitudinal management of diabetes mellitus type 1	tests and Insulin			0.205762	0.210412	HC+
NON_46	Noncommunicable diseases and mental health	Diabetes mellitus	Diabetes mellitus	Longitudinal management of diabetes mellitus type 2	Diabetes opportunistic screening			0.390968	0.623764	HC+
NON_47	Noncommunicable diseases and mental health	Diabetes mellitus	Diabetes mellitus	Longitudinal management of diabetes mellitus type 2	Antidiabetic drugs and insulin			0.252451	0.293266	HC+
REP_51	Reproductive and sexual health	RH and birth	Follow-up care of pregnant women	Antenatal care	Uneventful pregnancy			0.082407	0.082407	HC+
COM_1	Communicable diseases	Communicable diseases -ATM	HIV	Management of HIV	Management of opportunistic infections associated with HIV|AIDS		NA	0.07	0.10077	RCH+
REP_42	Reproductive and sexual health	RH and birth	Labour and childbirth care	Safe delivery and management of labour complications	Management of postpartum haemorrage	Safe blood transfusion during or after delivery	NA	0	0.148071	RCH+
COM_4	Communicable diseases	Communicable diseases - N&MS	Musculoskeletal infections	Management of septic arthritis			NA	0.650046	0.710032	STC
GRO_17	Growth, development and aging	Surgery for congenital anomalies	Anorectal malformations	Surgery of anorectal malformations			NA	0.360455	0.39924	STC
GRO_18	Growth, development and aging	Surgery for congenital anomalies	Congenital talipes	Surgical repair for congenital talipes			NA	0.39069	0.429476	STC
GRO_19	Growth, development and aging	Surgery for congenital anomalies	Cleft lip and/or palate	Management of cleft lip and/or cleft palate	Surgical repair of cleft lip and/or cleft palate		NA	0.166428	0.207844	STC
NON_11	Noncommunicable diseases and mental health	Surgery for Abdominal conditions	Diseases of the OSLGPI	Management of ileus and intestinal obstruction	General management of ileus and intestinal obstruction		NA	0.381506	0.39924	STC
NON_12	Noncommunicable diseases and mental health	Surgery for Abdominal conditions	Diseases of the OSLGPI	Management of ileus and intestinal obstruction	Surgical procedures for bowel obstruction	Colostomy due to paralytic ileus and intestinal obstruction	NA	0.381506	0.39924	STC
NON_13	Noncommunicable diseases and mental health	Surgery for Abdominal conditions	Diseases of the OSLGPI	Management of hernias (inguinal, femoral, abdominal)			NA	0.372916	0.417951	STC
NON_14	Noncommunicable diseases and mental health	Surgery for Abdominal conditions	Diseases of the OSLGPI	Management of gallbladder and biliary diseases	Removal of gallbladderï¿½		NA	0.360455	0.39924	STC
NON_15	Noncommunicable diseases and mental health	Surgery for Abdominal conditions	Diseases of the OSLGPI	Management of gastrointestinal bleeding	Repair of ulcer perforations in GI system		NA	0.381506	0.39924	STC
NON_16	Noncommunicable diseases and mental health	Surgery for Abdominal conditions	Diseases of the OSLGPI	Management of gastrointestinal bleeding	Repair of ileal perforation due to typhoid		NA	0.407128	0.424862	STC
NON_8	Noncommunicable diseases and mental health	CVD - acute events	Ischemic heart disease	Management of acute ischemic heart disease	Treatment of acute coronary syndromes		NA	0.121282	0.121282	STC
REP_26	Reproductive and sexual health	RH and birth- advanced	Labour and childbirth care	Safe delivery and management of labour complications	Management of postpartum haemorrage	Surgery (hysterectomy for uterine rupture or intractable postpartum hemorrhage)	NA	0.429476	0.429476	STC
VIO_5	Violence and injury	Injury	Thermal and chemical injuries (burns)	Management of burns	Basic skin grafting		NA	0.333029	0.333029	STC
VIO_6	Violence and injury	Injury	Mechanical injury	Management of thoracoabdominal injury	Trauma laparotomy and Tube thoracostomy		NA	0.39924	0.39924	STC
VIO_7	Violence and injury	Injury	Mechanical injury	Management of head and face injury	Acute intracranial pressure relief		NA	0.429476	0.429476	STC

## Sheet: Supplementary Data  8
Supplementary Data 8: Comparison to coverage variable from Global Health Observatory and DHS
Indicator	Value	Most related Input adjusted Coverage	Year	Definition / Source	Interpretation Relative to Input-Adjusted Coverage	Source
ANC and IPTp3 coverage	0.34	0.33	2019	Pregnant women receiving ≥3 doses of IPTp during ANC visits	Utilization-based; reflects care received rather than facility readiness	The Global Health Observatory
UHC Service Coverage Index – Infectious Diseases	57	6-60% based on specific ANC intervention	2019	Composite index using household and administrative data	Aggregated proxy; not service-specific or readiness-based
UHC Service Coverage Index – Service Capacity & Access	29	NA	2019	Proxy indicators of system capacity and access	Indirect measure; does not reflect facility-level readiness
ANC ≥4 visits	0.505	9-49% based on specific ANC intervention	2017–2020	Women receiving at least four ANC visits	Measures contact with services, not readiness
HIV testing (men)	33.8–54.8%	0.53	2016	Men tested for HIV in previous 12 months	Demand-driven indicator, not supply-side readiness	DHS Malawi 2016
Male circumcision (rural/urban)	6.8–19.5%	0.16	2016	Proportion of men circumcised	Reflects uptake rather than system capacity

## Sheet: Supplementary Data 9
Supplementary Data 9: List of interventions included in the analysis and their corresponding readiness inputs
Group	Subgroup	Intervention class	Intervention	L2	L3	L4	beds	Facility condition	HRH_1	HRH_training_1	HRH_training_2	HRH_2	Privacy_AUDITORY	procedure_available	Equip 1	Equip 2	Equip 3	Equip 4	Equip 5	Equip 6	Equip 7	Medication/supplies_1	Medication/supplies_2	Medication/supplies_3	Medication/supplies_4	Medication/supplies_5	Medication/supplies_5	Lab_1	Lab_2	cold chain AMBULANCE	no information		Notes	IA sum	IA max
Communicable diseases	Communicable disease prevention	Vaccinations	Routine childhood immunisation (diptheria, pertussis, tetanus, polio, BCG, measles, hepatitis B, Hib, rubella)	Pentavalent vaccine (DPT-HepB-Hib)				infrastructure		N109					syringes							N110__7								N105		Service Availability and Readiness Assessment (SARA) | Reference Manual, Version 2.2 (who.int)	Cold box/vaccine carrier with ice packs - Immunization cards- Immunization tally sheets, only DPT	5	6
Communicable diseases	Communicable disease prevention	Vaccinations	Routine childhood immunisation (diptheria, pertussis, tetanus, polio, BCG, measles, hepatitis B, Hib, rubella)	BCG vaccine				infrastructure		N109												N110__4								N105		Service Availability and Readiness Assessment (SARA) | Reference Manual, Version 2.2 (who.int)	Cold box/vaccine carrier with ice packs - Immunization cards- Immunization tally sheets	5	6
Communicable diseases	Communicable disease prevention	Vaccinations	Routine childhood immunisation (diptheria, pertussis, tetanus, polio, BCG, measles, hepatitis B, Hib, rubella)	MMR vaccine				infrastructure		N109					syringes							N110__8								N105		Service Availability and Readiness Assessment (SARA) | Reference Manual, Version 2.2 (who.int)	Cold box/vaccine carrier with ice packs - Immunization cards- Immunization tally sheets, measles no MMR	5	6
Communicable diseases	Communicable disease prevention	Vaccinations	Routine childhood immunisation (diptheria, pertussis, tetanus, polio, BCG, measles, hepatitis B, Hib, rubella)	Polio vaccine (Oral|IPV)				infrastructure		N109												N110__3								N105		Service Availability and Readiness Assessment (SARA) | Reference Manual, Version 2.2 (who.int)	Cold box/vaccine carrier with ice packs - Immunization cards- Immunization tally sheets	5	6
Communicable diseases	Communicable disease prevention	Vaccinations	Routine childhood immunisation (diptheria, pertussis, tetanus, polio, BCG, measles, hepatitis B, Hib, rubella)	Pneumococcal vaccine				infrastructure		N109					syringes							N110__6								N105		Service Availability and Readiness Assessment (SARA) | Reference Manual, Version 2.2 (who.int)	Cold box/vaccine carrier with ice packs - Immunization cards- Immunization tally sheets	5	6
Communicable diseases	Communicable disease prevention	Vaccinations	Routine childhood immunisation (diptheria, pertussis, tetanus, polio, BCG, measles, hepatitis B, Hib, rubella)	Rotavirus vaccine				infrastructure		N109												N110__5								N105		Service Availability and Readiness Assessment (SARA) | Reference Manual, Version 2.2 (who.int)	Cold box/vaccine carrier with ice packs - Immunization cards- Immunization tally sheets	5	6
Communicable diseases	Communicable diseases (excluding NTDs)	HIV	Management of HIV	HIV screening (Rapid Diagnostic Test (RDT))				infrastructure		N115			Privacy									N119						T102_03						6	6
Communicable diseases	Communicable diseases (excluding NTDs)	HIV	Management of HIV	HIV diagnosis confirmation				infrastructure		N115			Privacy									N119						HIV_ELIZA						8	8
Communicable diseases	Communicable diseases (excluding NTDs)	HIV	Management of HIV	HIV treatment, ART first-line (no TB)				infrastructure	O102__1	HIV_training			Privacy									HIV_M_FL	N119					LKFT	FBC			WHO-CDS-HIV-18.51-eng.pdf https://www.who.int/publications/i/item/WHO-HIS-HSI-2014.5-Rev.1		8	8
Communicable diseases	Communicable diseases (excluding NTDs)	HIV	Management of HIV	HIV treatment (ART second-line)				infrastructure	O102__1	HIV_training			Privacy									HIV_M_SL	N119					LKFT	FBC			https://www.ncbi.nlm.nih.gov/books/NBK138543/ WHO-CDS-HIV-18.51-eng.pdf https://www.who.int/publications/i/item/WHO-HIS-HSI-2014.5-Rev.1		8	8
Communicable diseases	Communicable diseases (excluding NTDs)	HIV	Management of HIV	Management of opportunistic infections associated with HIV|AIDS				infrastructure	O102__1	HIV_training			Privacy									U125_04						T125_01	FBC			https://www.who.int/timorleste/publications/guidelines-for-antiretroviral-therapy--management-of-opportunistic-infections-for-children--adolescents---adults-living-with-hiv and https://www.ncbi.nlm.nih.gov/books/NBK138543/ WHO-CDS-HIV-18.51-eng.pdf https://www.who.int/publications/i/item/WHO-HIS-HSI-2014.5-Rev.5		6	8
Communicable diseases	Communicable diseases (excluding NTDs)	HIV	HIV prevention	Voluntary medical male circumcision service in settings with high prevalence of HIV				infrastructure	RR118	RR117			Privacy		BSE	HH101A22						U125_12	HH101A23	IV	IV							Service Availability and Readiness Assessment (SARA) | Reference Manual, Version 2.2 (who.int)		8	8
Communicable diseases	Communicable diseases (excluding NTDs)	Tuberculosis	Prevention of tuberculosis	TB preventive therapy (Isoniazide) for high risk people (e.g. PLHIV)				infrastructure	Q107	Q109_02			Privacy									U120_02												6	6
Communicable diseases	Communicable diseases (excluding NTDs)	Tuberculosis	Drug-susceptibleTB management	Management of drug susceptible pulmonary TB	Pulmonary TB, no HIV	Core diagnostics		infrastructure		Q109__1			Privacy															PTBD				https://www.ncbi.nlm.nih.gov/books/NBK138753/ and https://iris.who.int/bitstream/handle/10665/353829/9789240048126-eng.pdf?sequence=1		6	6
Communicable diseases	Communicable diseases (excluding NTDs)	Tuberculosis	Drug-susceptibleTB management	Management of drug susceptible pulmonary TB	Pulmonary TB, no HIV	First-line treatment		infrastructure		Q109__1			Privacy									TB_Treat										https://www.ncbi.nlm.nih.gov/books/NBK138753/ and https://iris.who.int/bitstream/handle/10665/353829/9789240048126-eng.pdf?sequence=1	on moxifloxacin (for short regimen)	6	6
Communicable diseases	Communicable diseases (excluding NTDs)	Tuberculosis	Drug-susceptibleTB management	Management of drug susceptible pulmonary TB	Pulmonary TB, with HIV	Core diagnostics		infrastructure		Q109__1			Privacy															PTBD				https://www.ncbi.nlm.nih.gov/books/NBK138753/ and https://iris.who.int/bitstream/handle/10665/353829/9789240048126-eng.pdf?sequence=1	on moxifloxacin (for short regimen)	6	6
Communicable diseases	Communicable diseases (excluding NTDs)	Tuberculosis	Drug-susceptibleTB management	Management of drug susceptible pulmonary TB	Pulmonary TB, with HIV	First-line treatment		infrastructure		Q109__1			Privacy									TB_Treat										https://www.ncbi.nlm.nih.gov/books/NBK138753/ and https://iris.who.int/bitstream/handle/10665/353829/9789240048126-eng.pdf?sequence=1	on moxifloxacin (for short regimen)	6	6
Communicable diseases	Communicable diseases (excluding NTDs)	Tuberculosis	Drug-susceptibleTB management	Management of drug susceptible extrapulmonary TB	Extrapulmonary TB, no HIV	Core diagnostics		infrastructure		Q109__1		T107	Privacy															EPTBD				https://www.ncbi.nlm.nih.gov/books/NBK138753/ and https://iris.who.int/bitstream/handle/10665/353829/9789240048126-eng.pdf?sequence=1 and https://www.ncbi.nlm.nih.gov/pmc/articles/PMC6737289/	on moxifloxacin (for short regimen)	6	6
Communicable diseases	Communicable diseases (excluding NTDs)	Tuberculosis	Drug-susceptibleTB management	Management of drug susceptible extrapulmonary TB	Extrapulmonary TB, no HIV	First-line treatment		infrastructure		Q109__1			Privacy									TB_Treat										https://www.ncbi.nlm.nih.gov/books/NBK138753/ and https://iris.who.int/bitstream/handle/10665/353829/9789240048126-eng.pdf?sequence=1	on moxifloxacin (for short regimen)	6	6
Communicable diseases	Communicable diseases (excluding NTDs)	Tuberculosis	Drug-susceptibleTB management	Management of drug susceptible extrapulmonary TB	Extrapulmonary TB, with HIV	Core diagnostics		infrastructure		Q109__1		T107	Privacy															EXTBD				https://www.ncbi.nlm.nih.gov/books/NBK138753/ and https://iris.who.int/bitstream/handle/10665/353829/9789240048126-eng.pdf?sequence=1 and https://www.ncbi.nlm.nih.gov/pmc/articles/PMC6737289/		6	6
Communicable diseases	Communicable diseases (excluding NTDs)	Tuberculosis	Drug-susceptibleTB management	Management of drug susceptible extrapulmonary TB	Extrapulmonary TB, with HIV	First-line treatment		infrastructure		Q109__1			Privacy									TB_Treat										https://www.ncbi.nlm.nih.gov/books/NBK138753/ and https://iris.who.int/bitstream/handle/10665/353829/9789240048126-eng.pdf?sequence=1	on moxifloxacin (for short regimen)	6	6
Communicable diseases	Communicable diseases (excluding NTDs)	Malaria	Malaria prevention	Intermittent malaria prevention in infancy				infrastructure														U116_04										https://www.who.int/teams/global-malaria-programme/guidelines-for-malaria		2	4
Communicable diseases	Communicable diseases (excluding NTDs)	Malaria	Malaria prevention	Intermittent malaria prevention during pregnancy				infrastructure		K104_02												U116_04										https://www.who.int/teams/global-malaria-programme/guidelines-for-malaria		4	4
Communicable diseases	Communicable diseases (excluding NTDs)	Malaria	Management of malaria	Treatment of uncomplicated malaria	RDT			infrastructure	R102																			T102_01				https://www.who.int/teams/global-malaria-programme/guidelines-for-malaria		4	4
Communicable diseases	Communicable diseases (excluding NTDs)	Malaria	Management of malaria	Treatment of uncomplicated malaria	Microscopy			infrastructure	R102			T107																Light microscope				https://www.who.int/teams/global-malaria-programme/guidelines-for-malaria		4	4
Communicable diseases	Communicable diseases (excluding NTDs)	Malaria	Management of malaria	Treatment of uncomplicated malaria	Malaria treatment			infrastructure	R102													U116_01										https://www.who.int/teams/global-malaria-programme/guidelines-for-malaria		3	4
Communicable diseases	Communicable diseases (excluding NTDs)	Malaria	Management of malaria	Treatment of uncomplicated malaria	Primaquine for Reducing the transmissibility of treated P. falciparum infections			infrastructure	R102													U116_09										https://www.who.int/teams/global-malaria-programme/guidelines-for-malaria		3	4
Communicable diseases	Communicable diseases (excluding NTDs)	Malaria	Management of malaria	Prevention of relapse in vivaxovale malaria				infrastructure	R102													U116_09										https://www.who.int/teams/global-malaria-programme/guidelines-for-malaria		3	4
Communicable diseases	Communicable diseases (excluding NTDs)	Malaria	Management of malaria	P. Vivax treatment				infrastructure	R102													U116_09										https://www.who.int/teams/global-malaria-programme/guidelines-for-malaria		3	4
Communicable diseases	Communicable diseases (excluding NTDs)	Malaria	Management of malaria	Comprehensive treatment of severe malaria	Treatment of severe malaria 0-14yrs			infrastructure	R102						HH101A5	HH101A9	HH101A14	BPA	HH101A12			U116_03	U116_01									https://www.who.int/teams/global-malaria-programme/guidelines-for-malaria		3	4
Communicable diseases	Communicable diseases (excluding NTDs)	Malaria	Management of malaria	Comprehensive treatment of severe malaria	Treatment of severe malaria 15-99yrs			infrastructure	R102						HH101A13	HH101A12	BPA					U116_03	U116_01									https://www.who.int/teams/global-malaria-programme/guidelines-for-malaria		3	4
Communicable diseases	Communicable diseases (excluding NTDs)	Hepatitis (viral)	Longitudinal management of hepatitis B	Oral antivirals for HBV				infrastructure					Privacy									U122_05									Medicines	Hepatitis B (who.int)		2	6
Communicable diseases	Communicable diseases (excluding NTDs)	Hepatitis (viral)	Supportive care for acute hepatitis A	Management of acute hepatitis A in children				infrastructure							BPA	HH101A13	HH101A25					IV_FLUIDS	U111_02									Treatment Options for Hepatitis A and E: A Non-Systematic Review - PMC (nih.gov) https://www.who.int/news-room/fact-sheets/detail/hepatitis-a	No information on HR or diagnosis	4	8
Communicable diseases	Communicable diseases (excluding NTDs)	Hepatitis (viral)	Supportive care for acute hepatitis A	Management of acute hepatitis A in adults				infrastructure							BPA	HH101A13						IV_FLUIDS										Treatment Options for Hepatitis A and E: A Non-Systematic Review - PMC (nih.gov) https://www.who.int/news-room/fact-sheets/detail/hepatitis-a		4	8
Communicable diseases	Communicable diseases (excluding NTDs)	Lower respiratory infections (excluding TB)	Treatment of acute lower respiratory infections, children	Pneumonia, oral antibiotics				infrastructure							HH101A5	HH101A9	HH101A25	HH101A12				oral_antibiotics_pneu_ch										Original research: Integrated Management of Childhood Illnesses (IMCI): a mixed-methods study on implementation, knowledge and resource availability in Malawi - PMC (nih.gov) https://www.ncbi.nlm.nih.gov/pmc/articles/PMC10028564/#:~:text=The%20recommended%20first%2Dline%20outpatient,of%20cephalosporins%2C%20or%20respiratory%20fluoroquinolones.		4	5
Communicable diseases	Communicable diseases (excluding NTDs)	Lower respiratory infections (excluding TB)	Treatment of acute lower respiratory infections, children	Pneumonia (severe), IV antibiotics			G_BEDS	infrastructure							HH101A9	HH101A25	HH101A12	HH101A13				iv_antibiotics_pneu_ch										Original research: Integrated Management of Childhood Illnesses (IMCI): a mixed-methods study on implementation, knowledge and resource availability in Malawi - PMC (nih.gov) https://www.ncbi.nlm.nih.gov/pmc/articles/PMC10028564/#:~:text=The%20recommended%20first%2Dline%20outpatient,of%20cephalosporins%2C%20or%20respiratory%20fluoroquinolones. and https://apps.who.int/iris/bitstream/handle/10665/…		4	5
Communicable diseases	Communicable diseases (excluding NTDs)	Lower respiratory infections (excluding TB)	Treatment of acute lower respiratory infections, adults	Pneumonia, oral antibiotics Adults				infrastructure							HH101A13							U102_05										https://apps.who.int/iris/bitstream/handle/10665/137319/9789241507813_eng.pdf		4	5
Communicable diseases	Communicable diseases (excluding NTDs)	Lower respiratory infections (excluding TB)	Treatment of acute lower respiratory infections, adults	Pneumonia, oral antibiotics Adults				infrastructure							HH101A13							U102_01										https://apps.who.int/iris/bitstream/handle/10665/137319/9789241507813_eng.pdf		4	5
Communicable diseases	Communicable diseases (excluding NTDs)	Lower respiratory infections (excluding TB)	Treatment of acute lower respiratory infections, adults	Pneumonia (severe), IV antibioticsAdults			G_BEDS	infrastructure							HH101A13	T125_01						M116__20	M116__2									https://apps.who.int/iris/bitstream/handle/10665/137319/9789241507813_eng.pdf		4	5
Communicable diseases	Communicable diseases (excluding NTDs)	Enteric infections	Treatment of diarrheal diseases	Treatment of acute diarrhea in adults				infrastructure							HH101A1	HH101A13	BPA	HH101A12				IV												4	5
Communicable diseases	Communicable diseases (excluding NTDs)	Enteric infections	Treatment of diarrheal diseases	Treatment of acute diarrhea in children	non severe			infrastructure							HH101A9	HH101A25	HH101A12					U111_02	zinc									Original research: Integrated Management of Childhood Illnesses (IMCI): a mixed-methods study on implementation, knowledge and resource availability in Malawi - PMC (nih.gov)		4	5
Communicable diseases	Communicable diseases (excluding NTDs)	Enteric infections	Treatment of diarrheal diseases	Treatment of acute diarrhea in children	severe		G_BEDS	infrastructure							HH101A12	HH101A9	HH101A25					IV	U111_17	U111_02	U111_03	U111_04	zinc					Original research: Integrated Management of Childhood Illnesses (IMCI): a mixed-methods study on implementation, knowledge and resource availability in Malawi - PMC (nih.gov)		4	5
Communicable diseases	Communicable diseases (excluding NTDs)	Enteric infections	Treatment of typhoid and paratyphoid	Treatment of typhoid and paratyphoid in children				infrastructure							HH101A5	HH101A25	HH101A12	HH101A14				U102_07												4	5
Communicable diseases	Communicable diseases (excluding NTDs)	Enteric infections	Treatment of typhoid and paratyphoid	Treatment of typhoid and paratyphoid in adults				infrastructure							HH101A1	HH101A13	BPA	HH101A12				U102_07												4	5
Communicable diseases	Communicable diseases (excluding NTDs)	Sexually transmited and reproductive tract infections	Treatment of syphilis					infrastructure	P102	P105		P103	Privacy									U106_18						T102_02				https://www.who.int/health-topics/syphilis#tab=tab_1 https://www.who.int/publications/i/item/WHO-HIS-HSI-2014.5-Rev.1		6	6
Communicable diseases	Communicable diseases (excluding NTDs)	Sexually transmited and reproductive tract infections	Treatment of gonorrhea					infrastructure	P102	P105		P103	Privacy									U102_06										https://www.who.int/news-room/fact-sheets/detail/gonorrhoea-(neisseria-gonorrhoeae-infection) https://www.who.int/publications/i/item/WHO-HIS-HSI-2014.5-Rev.2		4	4
Communicable diseases	Communicable diseases (excluding NTDs)	Sexually transmited and reproductive tract infections	Treatment of chlamydia					infrastructure	P102	P105		P103	Privacy									U106_15										https://www.who.int/news-room/fact-sheets/detail/chlamydia#:~:text=to%20be%20performed.-,Treatment,someone%20who%20has%20the%20infection. https://www.who.int/publications/i/item/WHO-HIS-HSI-2014.5-Rev.3	no question on doxycycline	3	4
Communicable diseases	Communicable diseases (excluding NTDs)	Sexually transmited and reproductive tract infections	Treatment of trichomoniasis					infrastructure	P102	P105		P103	Privacy									U102_04										https://www.who.int/publications/i/item/WHO-HIS-HSI-2014.5-Rev.4 https://www.who.int/news-room/fact-sheets/detail/trichomoniasis		4	4
Communicable diseases	Communicable diseases (excluding NTDs)	Sexually transmited and reproductive tract infections	Treatment of PID (Pelvic Inflammatory Disease)					infrastructure	P102	P105		P103	Privacy									U102_06	U102_04									https://www.who.int/publications/i/item/WHO-HIS-HSI-2014.5-Rev.5 https://www.ncbi.nlm.nih.gov/pmc/articles/PMC9939802/	no question on doxycycline	3	4
Communicable diseases	Communicable diseases (excluding NTDs)	Sexually transmited and reproductive tract infections	Treatment of urinary tract infection					infrastructure	P102	P105		P103	Privacy									U102_07										https://www.ncbi.nlm.nih.gov/pmc/articles/PMC9566282/	Malawi 2015 treatment guidelines do not include UTI / + I am assuming empirical treatment because no information on urine culture + I am using STI guidelines as a proxy	4	4
Communicable diseases	Communicable diseases (excluding NTDs)	Central nervous system (CNS) infections	Treatment of brain abscess and encephalitis	Treatment of brain abscess and encephalitis, children			G_BEDS	infrastructure														U106_13	U102_06	U125_16								Brain abscess: Current management - PMC (nih.gov)		1	8
Communicable diseases	Communicable diseases (excluding NTDs)	Central nervous system (CNS) infections	Treatment of brain abscess and encephalitis	Treatment of brain abscess and encephalitis, adults			G_BEDS	infrastructure														U106_13	U102_06	U125_16								Brain abscess: Current management - PMC (nih.gov)		1	8
Communicable diseases	Communicable diseases (excluding NTDs)	Central nervous system (CNS) infections	Treatment of meningitis	Treatment of meningitis, children			G_BEDS	infrastructure														treat_meningitis_ch									Medicines	Meningitis (who.int)	No question on essential equipment e.g. spinal needle for lumbar puncture	2	8
Communicable diseases	Communicable diseases (excluding NTDs)	Central nervous system (CNS) infections	Treatment of meningitis	Treatment of meningitis, adults			G_BEDS	infrastructure														treat_meningitis_Ad									Medicines	Meningitis (who.int)	No question on essential equipment e.g. spinal needle for lumbar puncture	2	8
Communicable diseases	Communicable diseases (excluding NTDs)	Ear, nose, and throat (ENT) infections	Treatment of ear infections and complications	Treatment of upper respiratory tract infections				infrastructure														treat_otitis_media
Communicable diseases	Communicable diseases (excluding NTDs)	Ear, nose, and throat (ENT) infections	Treatment of ear infections and complications	Treatment of ear infections and complications				infrastructure							HH101A9	HH101A25	HH101A12	HH101A7	HH101A15			treat_otitis_media										Effectiveness of shortened course (? 3 days) of antibiotics for treatment of acute otitis media in children (who.int) https://iris.who.int/bitstream/handle/10665/44177/9789241598446_eng.pdf?sequence=1
Communicable diseases	Communicable diseases (excluding NTDs)	Musculoskeletal infections	Management of septic arthritis					infrastructure							I101B8		T125_01					U102_06										Septic Arthritis - StatPearls - NCBI Bookshelf (nih.gov)	No information on vancomycin using ciprofloxacin as a proxy	3	6
Communicable diseases	Communicable diseases (excluding NTDs)	Measles	Treatment of measles: including Vitamin A to children 6 to 59 months				G_BEDS	infrastructure							HH101A9	HH101A25	HH101A12	BPA				IV	U111_05									Measles (who.int) https://emedicine.medscape.com/article/966220-treatment?form=fpf		4	6
Foundations of care	Integrated approach to common presentations	Approach to emergency syndromes	Fever evaluation, basic					infrastructure							HH101A12													T116_01	T116_02					3	6
Foundations of care	Integrated approach to common presentations	Approach to emergency syndromes	Initial management of sepsis					infrastructure							BPA	HH101A13						IV	Gentamicin Injections	U102_06				T116_01	T116_02			https://www.who.int/news-room/fact-sheets/detail/sepsis	no information on vasopressors,	3	6
Foundations of care	Integrated approach to common presentations	Approach to emergency syndromes	Prehospital triage and stablization, with referral					infrastructure									ambulance	C112																					3	4
Foundations of care	Integrated approach to common presentations	Approach to emergency syndromes	First aid	Basic life support and first aid for burns, bleeding and wounds and choking				infrastructure										HH101A8	BPA	HH101A13	HH101A17
Foundations of care	Integrated approach to common presentations	Approach to emergency syndromes	Emergency care, basic	Resuscitation with advanced life support measures				infrastructure										HH101A8	BPA	HH101A13	HH101A22	HH101A24			IV	Hypo_meds	HH101A23										https://www.thelancet.com/journals/eclinm/article/PIIS2589-5370(21)00526-5/fulltext https://www.ncbi.nlm.nih.gov/pmc/articles/PMC7366165/
Foundations of care	Integrated approach to common presentations	End-of-life	Palliative care	basic analgesics and antipyretics				infrastructure																	OPFM
Foundations of care	Integrated approach to common presentations	End-of-life	Palliative care	Pain management				infrastructure														Morphine									Medicines	https://iris.who.int/bitstream/handle/10665/274559/9789241514477-eng.pdf?sequence=1		1	1
Foundations of care	Integrated approach to common presentations	End-of-life	Palliative care	Other palliative needs				infrastructure															PAC	U127_01	U127_03	U127_05	U127_08				Medicines	https://iris.who.int/bitstream/handle/10665/274559/9789241514477-eng.pdf?sequence=1		1	1
Violence and injury	Interpersonal violence	Violence against women	Post gender-based violence care					infrastructure					Privacy		BPA	HH101A13	HH101A22					PEP	EC_pills					T102_04				https://www.jhpiego.org/wp-content/uploads/2022/03/Revised-2021-GBV-QA-Tool-CDC_FINAL.pdf https://www.who.int/publications/i/item/9789240095137#:~:text=PEP%20is%20most%20effective%20when,28%2Dday%20prescription%20for%20PEP.	essential elements missing e.g. Speculum or Forensic Evidence Collection Supplies, Rape kit	5	8
Violence and injury	Injury	Thermal and chemical injuries (burns)	Management of burns	Basic skin grafting			G_BEDS	infrastructure	RR118	RR117		RR120		RR114__6	BSE		HH101A22					anaesthesia	HH101A23	IV										3	10
Violence and injury	Injury	Thermal and chemical injuries (burns)	Management of burns	Escharotomy, constricting burned tissue			G_BEDS	infrastructure	RR118	RR117		RR120		RR114__5	BSE		HH101A22					anaesthesia	HH101A23	IV										3	10
Violence and injury	Injury	Mechanical injury	Management of thoracoabdominal injury	Trauma laparotomy			G_BEDS	infrastructure	RR118	RR117		RR120		RR114__1	BSE		HH101A22					anaesthesia	HH101A23	IV										3	10
Violence and injury	Injury	Mechanical injury	Management of thoracoabdominal injury	Tube thoracostomy			G_BEDS	infrastructure	RR118	RR117		RR120			BSE		HH101A22					anaesthesia	HH101A23	IV										3	10
Violence and injury	Injury	Mechanical injury	Management of head and face injury	Acute intracranial pressure relief			G_BEDS	infrastructure	RR118	RR117		RR120			BSE		HH101A22					anaesthesia	HH101A23	IV										3	12
Violence and injury	Injury	Mechanical injury	Management of wounds (excluding burns)	Drainage of superficial abscess				infrastructure							RR115A4	U125_05																		2	3
Violence and injury	Injury	Mechanical injury	Management of wounds (excluding burns)	Suturing laceration				infrastructure	RR118	RR117		RR120			BSE		HH101A22					anaesthesia	HH101A23	IV										8	8
Violence and injury	Injury	Mechanical injury	Management of extremity injuries	Management of upper extremity fractures	Clavicle fracture			infrastructure	RR118	RR117		RR120			BSE	T125_01	HH101A22					anaesthesia	HH101A23	IV								https://www.ncbi.nlm.nih.gov/books/NBK507892/	Non-displaced	4	8
Violence and injury	Injury	Mechanical injury	Management of extremity injuries	Management of upper extremity fractures	Humerus fracture	Proximal humerus and shaft fracture		infrastructure	RR118	RR117		RR120		RR114__7	BSE	T125_01	HH101A22					anaesthesia	HH101A23	IV							No information on surgical management	https://www.ncbi.nlm.nih.gov/pmc/articles/PMC9604576/	Non-displaced	4	8
Violence and injury	Injury	Mechanical injury	Management of extremity injuries	Management of upper extremity fractures	Humerus fracture	Supracondylar fracture in children		infrastructure	RR118	RR117		RR120		RR114__7	BSE	T125_01	HH101A22					anaesthesia	HH101A23	IV							No information on surgical management		Non-displaced	4	8
Violence and injury	Injury	Mechanical injury	Management of extremity injuries	Management of upper extremity fractures	Humerus fracture	Distal supracondylar fracture in adults		infrastructure	RR118	RR117		RR120		RR114__7	BSE	T125_01	HH101A22					anaesthesia	HH101A23	IV							No information on surgical management		Non-displaced	4	8
Violence and injury	Injury	Mechanical injury	Management of extremity injuries	Management of upper extremity fractures	Radius and Ulna Shaft Fracture			infrastructure	RR118	RR117		RR120		RR114__7	BSE	T125_01	HH101A22					anaesthesia	HH101A23	IV							No information on surgical management		Most forearm fractures are fixed with plates and screws placed through an incision over each broken bone.	4	8
Violence and injury	Injury	Mechanical injury	Management of extremity injuries	Management of upper extremity fractures	Ulna fracture			infrastructure	RR118	RR117		RR120		RR114__7	BSE	T125_01	HH101A22					anaesthesia	HH101A23	IV							No information on surgical management		Non-displaced ulna shaft fractures	4	8
Violence and injury	Injury	Mechanical injury	Management of extremity injuries	Management of upper extremity fractures	Hand or Carpal Bone Fracture			infrastructure	RR118	RR117		RR120			BSE	T125_01	HH101A22					anaesthesia	HH101A23	IV							No information on surgical management		Immobilization is the standard of care for carpal bone fractures without displacement	5	8
Violence and injury	Injury	Mechanical injury	Management of extremity injuries	Management of lower extremity injuries	Closed Tibia and Fibula Shaft Fracture			infrastructure	RR118	RR117		RR120			BSE	T125_01	HH101A22					anaesthesia	HH101A23	IV										4	8
Noncommunicable diseases and mental health	Cancers	Cervical cancer	Human Papilloma virus (HPV) immunization																															2	4
Noncommunicable diseases and mental health	Cancers	Cervical cancer	Screening and treatment of pre-invasive cervical cancer																															2	4
Noncommunicable diseases and mental health	Cancers	Cervical cancer	Screening and early detection or pre-invasive cervical cancer	Programs to enhance early detection of cervical cancer				infrastructure	RR111	RR113																								2	4
Noncommunicable diseases and mental health	Cancers	Cervical cancer	Screening and early detection or pre-invasive cervical cancer	VIA ± HPV 5-yearly for females aged 30-69				infrastructure	RR111	RR113																								2	4
Noncommunicable diseases and mental health	Cancers	Cervical cancer	Treatment of pre-invasive cervical cancer	Confirmatory diagnostics of cervical precancerous lesions				infrastructure	RR111	RR113																								2	4
Noncommunicable diseases and mental health	Cancers	Cervical cancer	Treatment of pre-invasive cervical cancer	Cryotherapy or LEEP				infrastructure	RR111	RR113																								2	4
Noncommunicable diseases and mental health	Cancers	Cervical cancer	Treatment of cervical cancer	Confirmatory diagnostics of cervical cancer and staging				infrastructure	RR111	RR113																								2	4
Noncommunicable diseases and mental health	Cancers	Cervical cancer	Treatment of cervical cancer	Treatment of ealy stage cervical cancer: Stage I & Stage II				infrastructure	RR111	RR113																								2	4
Noncommunicable diseases and mental health	Cancers	Cervical cancer	Treatment of cervical cancer	Post treatment surveillance for cervical cancer				infrastructure	RR111	RR113																								2	4
Noncommunicable diseases and mental health	Cancers	Breast cancer	Organized screening for breast cancer	Programs to enhance early detection of breast cancer
Noncommunicable diseases and mental health	Cardiovascular diseases	Cardiovascular risks	Primary prevention with absolute CVD risk	Primary CVD prevention optimal - absolute CVD risk > 10% (antihypertensives, statins)				infrastructure	RR101	RR106					HH101A1	BPA	HH101A13					U103_04	U103_22									https://apps.who.int/iris/bitstream/handle/10665/43685/9789241547178_eng.pdf?sequence=1&isAllowed=y		6	6
Noncommunicable diseases and mental health	Cardiovascular diseases	Cardiovascular risks	Primary prevention with absolute CVD risk	Primary CVD prevention optimal - absolute CVD risk > 10% (antihypertensives, statins)				infrastructure	RR101	RR106					HH101A1	BPA	HH101A13					U103_05	U103_22									https://apps.who.int/iris/bitstream/handle/10665/43685/9789241547178_eng.pdf?sequence=1&isAllowed=y		6	6
Noncommunicable diseases and mental health	Cardiovascular diseases	Cardiovascular risks	Primary prevention with absolute CVD risk	Primary CVD prevention optimal - absolute CVD risk > 10% (antihypertensives, statins)				infrastructure	RR101	RR106					HH101A1	BPA	HH101A13					U103_07	U103_22									https://apps.who.int/iris/bitstream/handle/10665/43685/9789241547178_eng.pdf?sequence=1&isAllowed=y		6	6
Noncommunicable diseases and mental health	Cardiovascular diseases	Cardiovascular risks	Primary prevention with absolute CVD risk	Primary CVD prevention optimal - absolute CVD risk > 10% (antihypertensives, statins)				infrastructure	RR101	RR106					HH101A1	BPA	HH101A13					U103_06	U103_22									https://apps.who.int/iris/bitstream/handle/10665/43685/9789241547178_eng.pdf?sequence=1&isAllowed=y		6	6
Noncommunicable diseases and mental health	Cardiovascular diseases		Primary prevention with absolute CVD risk	Primary CVD prevention optimal - absolute CVD risk > 10% (antihypertensives, statins)	CVD risk screening in community				RR101						BPA	HH101A13																https://apps.who.int/iris/bitstream/handle/10665/43685/9789241547178_eng.pdf?sequence=1&isAllowed=y		4	4
Noncommunicable diseases and mental health	Cardiovascular diseases		Primary prevention with absolute CVD risk	Primary CVD prevention optimal - absolute CVD risk > 10% (antihypertensives, statins)	CVD targeted screening at facility			infrastructure	RR101	RR106					BPA	HH101A13																https://apps.who.int/iris/bitstream/handle/10665/43685/9789241547178_eng.pdf?sequence=1&isAllowed=y		4	4
Noncommunicable diseases and mental health	Cardiovascular diseases	Ischemic heart disease	Management of acute ischemic heart disease	IHD basic: Aspirin for all cases of high-risk chest pain			G_BEDS	infrastructure	RR101	RR106					HH101A13							U103_08												4	4
Noncommunicable diseases and mental health	Cardiovascular diseases	Ischemic heart disease	Management of acute ischemic heart disease	Treatment of acute coronary syndromes			G_BEDS	infrastructure	RR101	RR106					HH101A13	BPA	HH101A22	T125_04				HH101A23	U127_07	Nitrate									No information on heparin	5	6
Noncommunicable diseases and mental health	Cardiovascular diseases	Cardiovascular risks	Secondary prevention of ischemic heart disease	aspirin, beta blockers, ACE inhibitors, ARB, statins				infrastructure	RR101	RR106					HH101A1	HH101A13	BPA					U103_04	U103_08		U103_06	U103_22		T105_01					no information on lipid profile / ARBs not included	5	6
Noncommunicable diseases and mental health	Cardiovascular diseases	Heart failure	Management of acute heart failure	Management of acute heart failure with diuretics, oxygen, afterload reduction, medication optimization			G_BEDS	infrastructure	RR101	RR106					HH101A1	HH101A8	BPA	HH101A22	T125_01	T125_04		U127_07	U127_05	HH101A23	U103_13	Nitrate						https://www.ncbi.nlm.nih.gov/pmc/articles/PMC5986746/ https://extranet.who.int/ncdccs/data/mwi_d1_malawi-standard-treatment-guidelines-essential-medicines-list-2015.pdf		6	6
Noncommunicable diseases and mental health	Cardiovascular diseases	Heart failure	Longitudinal management of heart failure	Management of chronic heart failure with diuretics, beta-blockers, ACE inhibitors, and mineralocorticoid antagonists				infrastructure	RR101	RR106					HH101A1	HH101A13	BPA					U103_04	U103_08	HH101A23	U103_06	U103_22		T105_01				https://www.ncbi.nlm.nih.gov/pmc/articles/PMC5986746/	no information about mineralocorticoids	5	6
Noncommunicable diseases and mental health	Cardiovascular diseases	Rheumatic heart disease	Prevention of rheumatic heart disease	Treatment of acute pharyngitis in children				infrastructure	RR101	RR106												U106_18	U103_12									https://cdn.who.int/media/docs/default-source/mca-documents/child/consultation/scope-guideline-rf-rhd.pdf?sfvrsn=c507378d_5		2	4
Noncommunicable diseases and mental health	Cardiovascular diseases	Rheumatic heart disease	Prevention of rheumatic heart disease	RHD secondary prevention				infrastructure	RR101	RR106												U106_18											No Information on managmanet of complication	2	8
Noncommunicable diseases and mental health	Cardiovascular diseases	Peripheral vascular disease	Secondary prevention of peripheral vascular disease (aspirin, beta blockers, ACE inhibitors, ARB, statins)					infrastructure	RR101	RR106					HH101A1	HH101A13	BPA					U103_04	U103_08		U103_06	U103_22		T105_01					no information on lipid profile / ARBs not included	5	6
Noncommunicable diseases and mental health	Cardiovascular diseases	Cerebrovascular disease	Secondary prevention of stroke	Secondary prevention of ischemic stroke (aspirin, beta blockers, ACE inhibitors, ARB, statins)				infrastructure	RR101	RR106					HH101A1	HH101A13	BPA					U103_04	U103_08		U103_06	U103_22		T105_01						6	6
Noncommunicable diseases and mental health	Cardiovascular diseases	Cerebrovascular disease	Secondary prevention of stroke	Secondary prevention of hemorrhagic stroke|intracerebral hemorrhage (aspirin, beta blockers, ACE inhibitors, ARB, statins)				infrastructure	RR101	RR106					HH101A1	HH101A13	BPA					U103_04	U103_08		U103_06	U103_22		T105_01						6	6
Noncommunicable diseases and mental health	Chronic respiratory diseases	Asthma	Longitudinal management of asthma	Inhalators, steroids, theophylline				infrastructure	RR107	RR109					HH101A13							U103_09	U103_21									https://www.ncbi.nlm.nih.gov/books/NBK148627/		6	6
Noncommunicable diseases and mental health	Chronic respiratory diseases	Asthma	Treatment of acute exacerbation of asthma	Treatment of acute exacerbation of asthma	Steroids|inhalators|antibiotics|oxygen			infrastructure	RR107	RR109					RR110a	HH101A3	HH101A8	HH101A22	T125_01			U103_10	U103_11	HH101A23	U103_21									6	6
Noncommunicable diseases and mental health	Chronic respiratory diseases	Chronic obstructive pulmonary disease	Longitudinal management of COPD	Inhalators|anticholinerg agent|Smoking cessation				infrastructure	RR107	RR109					HH101A13							U103_09	U103_21	HH101A23								https://cdn.who.int/media/docs/default-source/ncds/mnd/technical-brief-crd.pdf?sfvrsn=2aa51e47_7		6	6
Noncommunicable diseases and mental health	Chronic respiratory diseases	Chronic obstructive pulmonary disease	Treatment of acute exacerbation of COPD	Management of acute exacerbation of COPD	Steroids|inhalators|antibiotics|oxygen			infrastructure	RR107	RR109					RR110a	HH101A3	HH101A8	HH101A22	T125_01			U103_10	U103_11	HH101A23	U103_21									6	6
Noncommunicable diseases and mental health	Digestive diseases	Diseases of the OSLGPI	Management of appendicitis				G_BEDS	infrastructure	RR118	RR117		RR120		RR114__1	BSE	HH101A22						anaesthesia	HH101A23	IV										5	7
Noncommunicable diseases and mental health	Digestive diseases	Diseases of the OSLGPI	Management of ileus and intestinal obstruction	General management of ileus and intestinal obstruction			G_BEDS	infrastructure	RR118	RR117		RR120		RR114__1	BSE	HH101A22	T125_01					anaesthesia	HH101A23	IV										5	7
Noncommunicable diseases and mental health	Digestive diseases	Diseases of the OSLGPI	Management of ileus and intestinal obstruction	Surgical procedures for bowel obstruction	Colostomy due to paralytic ileus and intestinal obstruction		G_BEDS	infrastructure	RR118	RR117		RR120		RR114__1	BSE	HH101A22	T125_01					anaesthesia	HH101A23	IV										5	7
Noncommunicable diseases and mental health	Digestive diseases	Diseases of the OSLGPI	Management of hernias (inguinal, femoral, abdominal)				G_BEDS	infrastructure	RR118	RR117		RR120		RR114__2	BSE	HH101A23	T125_02					anaesthesia	HH101A24	IV										5	7
Noncommunicable diseases and mental health	Digestive diseases	Diseases of the OSLGPI	Management of gallbladder and biliary diseases	Removal of gallbladder			G_BEDS	infrastructure	RR118	RR117		RR120		RR114__1	BSE	HH101A22	T125_02					anaesthesia	HH101A23	IV										5	7
Noncommunicable diseases and mental health	Digestive diseases	Diseases of the OSLGPI	Management of gastrointestinal bleeding	Repair of ulcer perforations in GI system			G_BEDS	infrastructure	RR118	RR117		RR120		RR114__1	BSE	HH101A22	T125_01					anaesthesia	HH101A23	IV										5	7
Noncommunicable diseases and mental health	Digestive diseases	Diseases of the OSLGPI	Management of gastrointestinal bleeding	Repair of ileal perforation due to typhoid			G_BEDS	infrastructure	RR118	RR117		RR120		RR114__2	BSE	HH101A22	T125_01					anaesthesia	HH101A23	IV										5	7
Noncommunicable diseases and mental health	Endocrine, metabolic, and autoimmune disorders	Diabetes mellitus	Longitudinal management of diabetes mellitus type 1	Diabetes opportunistic screening				infrastructure																				DM_tests						2	6
Noncommunicable diseases and mental health	Endocrine, metabolic, and autoimmune disorders	Diabetes mellitus	Longitudinal management of diabetes mellitus type 1	Insulin				infrastructure														U103_02						DM_tests						4	8
Noncommunicable diseases and mental health	Endocrine, metabolic, and autoimmune disorders	Diabetes mellitus	Longitudinal management of diabetes mellitus type 1	Albuminuric kidney disease, screening of patients with diabetes and management (ACEi|ARB)																								T113_03					No information even for clinical assessment e.g. staff , guidelines etc.	1	6
Noncommunicable diseases and mental health	Endocrine, metabolic, and autoimmune disorders	Diabetes mellitus	Longitudinal management of diabetes mellitus type 2	Diabetes opportunistic screening				infrastructure																				DM_tests						2	6
Noncommunicable diseases and mental health	Endocrine, metabolic, and autoimmune disorders	Diabetes mellitus	Longitudinal management of diabetes mellitus type 2	Antidiabetic drugs and insulin				infrastructure							HH101A1	BPA						DM_treat						DM_tests						4	8
Noncommunicable diseases and mental health	Endocrine, metabolic, and autoimmune disorders	Diabetes mellitus	Treatment of acute hypoglycaemia																			U103_03						DM_tests						4	6
Noncommunicable diseases and mental health	Endocrine, metabolic, and autoimmune disorders	Diabetes mellitus	Treatment of acute hyperglycaemia																			U103_02	IV					DM_tests						4	6
Noncommunicable diseases and mental health	Mental disorders	Anxiety disorders (including PTSD)	Management of anxiety disorders	Basic psychosocial treatment and anti-depressant medication for anxiety disorders (moderate-severe cases)				infrastructure														U126_03									Medicines	Layout 1 (who.int)		2	6
Noncommunicable diseases and mental health	Mental disorders	Anxiety disorders (including PTSD)	Management of anxiety disorders	Intensive psychosocial treatment and anti-depressant medication for anxiety disorders (moderate-severe cases)																		U126_03									Medicines	Layout 1 (who.int)		2	8
Noncommunicable diseases and mental health	Mental disorders	Depression	Management of depression	Basic psychosocial treatment and anti-depressant medication of first episode moderate-severe cases				infrastructure														Anti D									Medicines	Layout 1 (who.int)		2	8
Noncommunicable diseases and mental health	Mental disorders	Depression	Management of depression	Intensive psychosocial treatment and anti-depressant medication of first episode moderate-severe cases				infrastructure														Anti D									Medicines	Layout 1 (who.int)		2	8
Noncommunicable diseases and mental health	Mental disorders	Depression	Management of depression	Intensive psychosocial treatment and anti-depressant medication of recurrent moderate-severe cases on an episodic basis				infrastructure														Anti D									Medicines	Layout 1 (who.int)		2	8
Noncommunicable diseases and mental health	Mental disorders	Depression	Management of depression	Intensive psychosocial treatment and anti-depressant medication of recurrent moderate-severe cases on a maintenance basis				infrastructure														Anti D									Medicines	Layout 1 (who.int)		2	8
Noncommunicable diseases and mental health	Mental disorders	Psychotic disorders	Management of psychotic disorders	Basic psychosocial support and anti-psychotic medication				infrastructure														anti-psychotics									Medicines	Layout 1 (who.int)		2	8
Noncommunicable diseases and mental health	Mental disorders	Bipolar disorders		Basic psychosocial treatment, advice, and follow-up for bipolar disorder, plus mood-stabilizing medication																		bipolar_m									Medicines
Noncommunicable diseases and mental health	Neurologic disorders	Acute convulsive seizures and epilepsy	Management of convulsive seizures and epilepsy	Basic management of epilepsy	Treatment of acute seizures			infrastructure														U125_16									Medicines			2	6
Noncommunicable diseases and mental health	Neurologic disorders	Acute convulsive seizures and epilepsy	Management of convulsive seizures and epilepsy	Basic management of epilepsy	Long-term management of epilepsy with phenobarbital or carbamazepine			infrastructure														U126_02									Medicines			2	6
Noncommunicable diseases and mental health	Neurologic disorders	Headache disorders	Management of migraine	Basic management of migraine	First-line drugs for acute pain (ASA, NSAID)			infrastructure														U103_08	U103_17								Medicines	Barriers to headache care in low- and middle-income countries - PMC (nih.gov)		2	6
Noncommunicable diseases and mental health	Neurologic disorders	Headache disorders	Management of migraine	Management of non-responders with migraine	Pharmacologic prophylaxis			infrastructure														U126_01									Medicines			2	6
Growth, development and aging	Congenital anomalies	Screening and treatment of congenital genetic disorders	Sickle cell screening and management	Prophylaxis against bacterial infections and malaria+hydroxyurea				infrastructure														U116_07	U106_18								Medicines			2	6
Growth, development and aging	Congenital anomalies	Anorectal malformations	Surgery of anorectal malformations					infrastructure	RR118	RR117		RR120		RR114__1	BSE	HH101A22	T125_02					anaesthesia	HH101A23	IV										5	8
Growth, development and aging	Congenital anomalies	Congenital talipes	Surgical repair for congenital talipes					infrastructure	RR118	RR117		RR120			BSE	HH101A22	T125_02					anaesthesia	HH101A23	IV									we should not include	5	10
Growth, development and aging	Congenital anomalies	Cleft lip and/or palate	Management of cleft lip and/or cleft palate	Surgical repair of cleft lip and/or cleft palate			G_BEDS	infrastructure	RR118	RR117		RR120		RR114__4	BSE	HH101A22	T125_02					anaesthesia	HH101A23	IV										5	8
Growth, development and aging	Nutrition, physical activity and sleep	Severe malnutrition	Treatment of acute malnutrition					infrastructure							HH101A5	HH101A9	HH101A25					U111_17	U111_15											4	8
Growth, development and aging	Nutrition, physical activity and sleep	Severe malnutrition	Treatment of severe acute malnutrition					infrastructure							HH101A5	HH101A9	HH101A25	HH101A2				U111_17	U103_03	U106_11	U111_05							https://iris.who.int/bitstream/handle/10665/352665/9789240029781-eng.pdf?sequence=1		4	8
Reproductive and sexual health	Sexual health and family planning	Female genital mutilation (FGM)	Management of FGM				M_BEDS	infrastructure	RR118	RR117		RR120			U125_09	vacc_ syringes						U106_08	Gentamicin	U125_05										5	6
Reproductive and sexual health	Sexual health and family planning	Contraception and family planning	Family planning	Pill	Progesterone only pill			infrastructure					Privacy		BPA							U104_01											FP guidelines have no question	6	6
Reproductive and sexual health	Sexual health and family planning	Contraception and family planning	Family planning	Pill	Emeregncy contrcepetive pills			infrastructure					Privacy		BPA							U104_02											FP guidelines have no question	6	6
Reproductive and sexual health	Sexual health and family planning	Contraception and family planning	Family planning	Pill	Injectable (combined estrogen progesterone)			infrastructure					Privacy		BPA							EC_pills											FP guidelines have no question	6	6
Reproductive and sexual health	Sexual health and family planning	Contraception and family planning	Family planning	Injectable	Injectable (e Progestin-only)			infrastructure					Privacy		BPA							U104_03											FP guidelines have no question	6	6
Reproductive and sexual health	Sexual health and family planning	Contraception and family planning	Family planning	Injectable				infrastructure					Privacy		BPA							U104_04											FP guidelines have no question	6	6
Reproductive and sexual health	Sexual health and family planning	Contraception and family planning	Family planning	Female sterilization																													FP guidelines have no question	5	7
Reproductive and sexual health	Sexual health and family planning	Contraception and family planning	Family planning	Intrauterine device				infrastructure					Privacy		BPA																		FP guidelines have no question	4	6
Reproductive and sexual health	Sexual health and family planning	Contraception and family planning	Family planning	Implant				infrastructure					Privacy		BPA																		FP guidelines have no question	4	6
Reproductive and sexual health	Pregnancy and birth	Abortion	Induced abortion	Dilatation and evacuation			M_BEDS	infrastructure	RR118	RR117		RR120	Privacy		BPA	BSE	H101A22					anaesthesia	H101A23										FP guidelines have no question	5	7
Reproductive and sexual health	Pregnancy and birth	Abortion	Induced abortion	Oral prostaglandins and progesterone receptor antagonists for abortion			M_BEDS	infrastructure					Privacy		BPA	H101A13						MTP	IV	Morphine								clinical-practice-handbook-for-quality-abortion-care.pdf (who.int)		6	6
Reproductive and sexual health	Pregnancy and birth	Abortion	Care for complications of abortion	Removal of retained products following miscarriage, incomplete abortion or conception			M_BEDS	infrastructure					Privacy		BPA	H101A13	HH101A20					IV										https://cdn.who.int/media/docs/default-source/reproductive-health/clinical-practice-handbook-for-quality-abortion-care.pdf?sfvrsn=e82e253c_7 and https://www.ncbi.nlm.nih.gov/pmc/articles/PMC6458041/	Treatment of first trimester incomplete abortion should be performed by manual vacuum aspiration (MVA) and use of misoprostol. Treatment of mid- and late-second trimester incomplete abortion (uterine size of 14–28 weeks) should be performed by sharp curettage in hospitals by qualified and experienced medical personnel. In these second trimester abortions, providers should use appropriate equipmen…	6	6
Reproductive and sexual health	Pregnancy and birth	Abortion	Care for complications of abortion	Management of post abortion complications (sepsis, lacerations)									Privacy		BPA	H101A13						PAS	IV									https://scorecard.prb.org/wp-content/uploads/2022/03/Malawi-National-Reproductive-Health-Service-Delivery-Guidelines-2014-2019.pdf / https://www.ncbi.nlm.nih.gov/pmc/articles/PMC6458041/	Start I/V fluids or oral fluids (ORS). ? Give ampicillin 2 g I/M or I/V stat, then 1 g I/V 8 hourly; gentamicin 240 mg once daily IV; and metronidazole 500 mg I/V 8 hourly for 7 days. ? Refer.	6	6
Reproductive and sexual health	Pregnancy and birth	Follow-up care of pregnant women	Antenatal care	ANC4+				infrastructure		K104__1					HH101A1	HH101A6	HH101A13	BPA										DM_tests	Blood typing			Service Availability and Readiness Assessment (SARA) | Reference Manual, Version 2.2 (who.int)		6	6
Growth, development and aging	Pregnancy and birth	Follow-up care of pregnant women	Antenatal care	Daily iron and folic acid supplementation to pregnant women				infrastructure	K102__1	K104__1												iron_and_folic_acid												4	4
Reproductive and sexual health	Pregnancy and birth	Follow-up care of pregnant women	Antenatal care	Antenatal tetanus-diphteria immunization				infrastructure		K104__1					vacc_ syringes							U106_04										Service Availability and Readiness Assessment (SARA) | Reference Manual, Version 2.2 (who.int)		4	4
Reproductive and sexual health	Pregnancy and birth	Follow-up care of pregnant women	Antenatal care	Management of hyperglycemia in pregnancy				infrastructure		K104__1												DM_treat						DM_tests				https://iris.who.int/bitstream/handle/10665/250796/9789241549912-eng.pdf?sequence=1 https://platform.who.int/docs/default-source/mca-documents/policy-documents/guideline/TTO-CC-31-03-GUIDELINE-2018-eng-Diabetes-Mellitus-Guideline.pdf https://www.ncbi.nlm.nih.gov/pmc/articles/PMC9637404/#:~:text=For%20pregnant%20women%2C%20metformin%20is,obese%20pregnant%20women%20%5B13%5D.		4	4
Reproductive and sexual health	Pregnancy and birth	Follow-up care of pregnant women	Antenatal care	Detection of growth restricted fetuses and fetal anomalies				infrastructure		K104__1			Privacy		T125_02																	Diagnosis and Management of Fetal Growth Restriction - PMC (nih.gov)		4	4
Reproductive and sexual health	Pregnancy and birth	Follow-up care of pregnant women	Antenatal care	Management of pregnancy-related hypertension				infrastructure		K104__1					HH101A1	HH101A13	BPA					HTN_preg										https://www.ncbi.nlm.nih.gov/pmc/articles/PMC4558097/		4	4
Reproductive and sexual health	Pregnancy and birth	Follow-up care of pregnant women	Antenatal care	Management of preterm delivery			D_BEDS	infrastructure		M122			Privacy		U106_19																			4	4
Reproductive and sexual health	Pregnancy and birth	Follow-up care of pregnant women	Antenatal care	Management of preterm delivery			D_BEDS	infrastructure		M122			Privacy		Gentamicin																	https://www.sciencedirect.com/science/article/pii/S0929664622001371		4	4
Reproductive and sexual health	Pregnancy and birth	Follow-up care of pregnant women	Antenatal care	Prevention of mother to child HIV transmission (PMTCT, option B+) and syphilis				infrastructure	L104__1				Privacy									PMTCT										https://www.ncbi.nlm.nih.gov/books/NBK304946/		3	4
Reproductive and sexual health	Pregnancy and birth	Follow-up care of pregnant women	Antenatal care	Prevention of MTCT of hepatitis B				infrastructure														U122_05									Medicines			1	6
Reproductive and sexual health	Pregnancy and birth	Labour and childbirth care	Safe delivery and management of labour complications	Safe delivery	Facilitation of normal labor		D_BEDS	infrastructure	SDT						BPA	HH101A13						U106_27	U106_07	IV								Service Availability and Readiness Assessment (SARA) | Reference Manual, Version 2.2 (who.int)		6	6
Reproductive and sexual health	Pregnancy and birth	Labour and childbirth care	Safe delivery and management of labour complications	Safe delivery	Assisted vaginal delivery (vacuum, forceps)		D_BEDS	infrastructure	SDT						HH101A19																	Service Availability and Readiness Assessment (SARA) | Reference Manual, Version 2.2 (who.int)	No information ova Vacuum and forceps	5	6
Reproductive and sexual health	Pregnancy and birth	Labour and childbirth care	Safe delivery and management of labour complications	Safe delivery	Assisted vaginal delivery (Caesarean sections)		D_BEDS	infrastructure	M123	M124					BSE	BPA	HH101A22	HH101A13				anaesthesia	HH101A23	IV										6	8
Reproductive and sexual health	Pregnancy and birth	Labour and childbirth care	Safe delivery and management of labour complications	Safe delivery	Basic neonatal resuscitation (with bag and mask)		D_BEDS	infrastructure	M112__2						RR115A2	M114																		4	4
Reproductive and sexual health	Pregnancy and birth	Labour and childbirth care	Safe delivery and management of labour complications	Induction of labour			D_BEDS	infrastructure	SDT													U106_27										https://iris.who.int/bitstream/handle/10665/363138/9789240052796-eng.pdf?sequence=1		4	4
Reproductive and sexual health	Pregnancy and birth	Labour and childbirth care	Safe delivery and management of labour complications	Management of postpartum haemorrage	Safe blood transfusion during or after delivery		D_BEDS	infrastructure	SDT	S109												S103						Blood typing		S108				6	6
Reproductive and sexual health	Pregnancy and birth	Labour and childbirth care	Safe delivery and management of labour complications	Management of postpartum haemorrage	Surgery (hysterectomy for uterine rupture or intractable postpartum hemorrhage)		D_BEDS	infrastructure	RR118	RR117		RR120	Privacy		BPA	BSE	H101A22					anaesthesia	H101A23										FP guidelines have no question	5	7
Reproductive and sexual health	Pregnancy and birth	Labour and childbirth care	Safe delivery and management of labour complications	Management of maternal sepsis			D_BEDS	infrastructure	M122													Gentamicin												4	4
Reproductive and sexual health	Pregnancy and birth	Labour and childbirth care	Routine care for postpartum women	Counselling on family planning and contraception				infrastructure	M112__1
Reproductive and sexual health	Pregnancy and birth	Labour and childbirth care	Routine care for postpartum women	Treatment of lactational mastitis				infrastructure	M112__1													U106_08												4	4
Reproductive and sexual health	Pregnancy and birth	Labour and childbirth care	Routine care for postpartum women	Treatment of postpartum mental disorders																		U106_06												2	6
Reproductive and sexual health	Pregnancy and birth	Neonatal care	Early care for newborn	Treatment of local infections (eye, skin)				infrastructure														U111_06												4	4
Reproductive and sexual health	Pregnancy and birth	Neonatal care	Early care for newborn	Hygienic cord care (chlorhexidine and tetracycline ointment)				infrastructure														U106_20												4	4
Reproductive and sexual health	Pregnancy and birth	Neonatal care	Treatment for neonatal complications	Early detection and treatment of neonatal sepsis and pneumonia	Sepsis IV antibiotics		G_BEDS	infrastructure							HH101A25	HH101A14						NS_Antibiotics	IV									https://iris.who.int/bitstream/handle/10665/181426/9789241509268_eng.pdf		4	6
Reproductive and sexual health	Pregnancy and birth	Neonatal care	Treatment for neonatal complications	Early detection and treatment of neonatal sepsis and pneumonia	Pneumonia IV antibiotics		G_BEDS	infrastructure							HH101A25	HH101A14						NS_Antibiotics	IV									https://iris.who.int/bitstream/handle/10665/181426/9789241509268_eng.pdf		4	6
Reproductive and sexual health	Pregnancy and birth	Neonatal care	Treatment for neonatal complications	Early detection and treatment of neonatal sepsis and pneumonia	Meningitis IV antibiotics		G_BEDS	infrastructure							HH101A25	HH101A14						NS_Antibiotics	IV									https://iris.who.int/bitstream/handle/10665/181426/9789241509268_eng.pdf		4	6
